# Supplementary material for: Applying tuberculosis management time to measure the tuberculosis infectious pool at a local level in Ethiopia
Source: Infect Dis Poverty. 2017 Nov 15;6:156. doi: 10.1186/s40249-017-0371-6 (PMC5686949; doi:10.1186/s40249-017-0371-6)
Supplement: Supplementary file 2 — Data set used for the article. The data set consists of 706 new pulmonary TB cases included in the study and the variables used in this article. (XLS 226 kb) [file 40249_2017_371_MOESM2_ESM.xls]

## Sheet: Data set for the article_1
Date pateint enrolled in the study ( The date is written in Ehiopian calender)	Age	Cough present	When the cough/TB suggestive symptoms started	Formal health care provider the patient first visited after onset of symptoms	Sputum present	Blood in the sputum	Chest pain present	Fever present	Loss of body weight present	Night sweat present	Loss of appitite present	The first date the patient examined for the current disease at health facility	Date TB has detected	Date the patient began antiTB treatment	Time interval from onset of cough /TB suggestive symptoms until first visit to a formal health provider (number of days)	Time interval from first visit to formal health care provider until initiation of TB treatment ( number of days)	Time interval from onset of cough/TB suggestive symptoms until anti-TB treatment began (number of days)	Types of TB
09/03/2006	48	Y	01/09/2005	2	N	NA	Y	Y	Y	Y	Y	5/09/2005	06/03/2006	09/03/2006	4	190	194	2
22/04/2006	37	Y	30/04/2005	5	Y	N	Y	Y	Y	Y	Y	07/05/2005	21/04/2006	22/04/2006	7	351	358	2
19/05/2006	40	Y	01/03/2005	2	Y	Y	Y	Y	Y	Y	Y	8/03/2005	15/05/2006	19/05/2006	7	437	444	2
27/05/2006	42	Y	30/04/2006	5	Y	Y	Y	Y	N	Y	Y	03/05/2006	26/05/2006	27/05/2006	3	25	28	2
28/05/2006	60	Y	1/05/2004	2	Y	Y	Y	Y	Y	Y	Y	02/05/2005	27/05/2006	28/05/2006	365	392	757	2
15/06/2006	22	Y	01/06/2006	5	N	NA	Y	Y	N	N	Y	06/06/2006	15/06/2006	15/06/2006	5	10	15	1
24/07/2006	75	Y	08/07/2006	5	Y	N	N	N	N	N	Y	22/07/2006	23/07/2006	24/07/2006	14	3	17	1
25/07/2006	62	Y	30/03/2006	2	Y	Y	Y	Y	N	Y	Y	14/04/2006	25/07/2006	25/07/2006	14	102	116	2
1/08/2006	52	Y	30/06/2006	1	N	NA	Y	Y	Y	Y	Y	16/07/2006	30/07/2006	1/08/2006	16	16	32	1
10/09/2006	78	Y	01/12/2005	2	N	NA	Y	Y	Y	Y	Y	22/12/2005	7/09/2006	10/09/2006	21	264	285	2
21/09/2006	72	Y	15/05/2006	5	N	NA	Y	Y	Y	Y	Y	06/06/2006	20/09/2006	21/09/2006	21	106	127	2
05/10/2006	25	Y	15/06/2006	2	Y	N	Y	Y	Y	Y	Y	12/09/2006	04/10/2006	05/10/2006	87	24	111	2
12/01/2007	42	Y	10/10/2006	2	N	NA	N	Y	N	Y	Y	01/11/2006	09/01/2007	12/01/2007	21	77	98	2
26/01/2007	40	Y	5/13/2006	5	N	NA	Y	Y	N	N	Y	25/01/2007	26/01/2007	26/01/2007	25	2	27	1
29/01/2007	45	Y	07/01/2007	5	N	NA	Y	Y	N	Y	Y	27/01/2007	28/01/2007	29/01/2007	20	3	23	2
05/02/2006	22	Y	24/01/2006	5	Y	Y	Y	Y	N	Y	Y	02/02/2006	04/02/2006	05/02/2006	8	4	12	1
27/02/2006	45	Y	23/12/2005	5	Y	N	N	Y	Y	Y	N	25/02/2006	27/02/2006	27/02/2006	67	3	70	1
14/02/2006	28	Y	22/01/2006	5	N	NA	Y	Y	Y	Y	Y	04/02/2006	12/02/2006	14/02/2006	12	11	23	2
29/02/2006	38	Y	29/09/2005	2	Y	Y	Y	Y	Y	Y	Y	24/02/2006	28/02/2006	29/02/2006	150	6	156	2
05/03/2006	36	Y	23/01/2006	2	Y	Y	Y	Y	Y	Y	Y	03/03/2006	04/03/2006	05/03/2006	40	3	43	1
12/03/2006	45	Y	10/04/2005	2	N	NA	Y	Y	Y	Y	Y	10/06/2005	11/03/2006	12/03/2006	61	277	338	1
12/03/2006	26	Y	23/02/2006	2	Y	N	N	N	Y	Y	N	3/03/2006	11/03/2006	12/03/2006	10	10	20	1
13/03/2006	16	Y	01/03/2006	4	N	NA	Y	Y	N	Y	Y	04/03/2006	12/03/2006	13/03/2006	3	10	13	1
19/03/2006	21	Y	22/02/2006	5	N	NA	Y	Y	Y	Y	N	14/03/2006	15/03/2006	19/03/2006	22	6	28	2
21/05/2006	58	Y	10/05/2006	3	Y	N	Y	Y	N	Y	N	20/05/2006	20/05/2006	21/05/2006	10	2	12	2
04/06/2006	27	Y	03/03/2006	2	Y	N	N	Y	Y	Y	Y	08/03/2006	03/06/2006	04/06/2006	5	87	92	2
12/06/2006	19	Y	12/03/2006	2	Y	N	Y	Y	Y	Y	Y	29/05/2006	11/06/2006	12/06/2006	77	14	91	1
30/06/2006	40	Y	21/3/2006	5	N	NA	Y	Y	Y	Y	Y	21/05/2006	30/05/2006	30/06/2006	60	40	100	2
9/07/2006	30	Y	15/06/2006	5	N	NA	N	N	Y	Y	Y	18/06/2006	8/07/2006	9/07/2006	3	22	25	2
17/08/2006	20	Y	11/08/2006	5	N	NA	Y	Y	N	Y	N	14/08/2006	16/08/2006	17/08/2006	3	4	7	2
30/07/2006	93	Y	27/04/2006	2	N	NA	Y	Y	Y	Y	Y	27/07/2006	30/07/2006	30/07/2006	90	4	94	2
21/08/2006	20	Y	2/02/2006	5	Y	N	Y	Y	Y	Y	Y	7/08/2006	19/08/2006	21/08/2006	185	15	200	2
01/09/2006	34	Y	03/05/2006	2	Y	N	Y	Y	Y	Y	Y	13/08/2006	28/08/2006	01/09/2006	100	19	119	2
29/08/2006	38	Y	10/08/2006	5	N	NA	N	N	Y	Y	Y	26/08/2006	28/08/2006	29/08/2006	16	4	20	2
08/09/2006	50	Y	19/05/2006	2	N	NA	Y	Y	Y	Y	Y	10/06/2006	06/09/2006	08/09/2006	21	89	110	2
8/09/2006	33	Y	12/08/2006	5	Y	Y	N	Y	Y	N	N	7/09/2006	8/09/2006	8/09/2006	25	2	27	1
20/09/2006	30	Y	30/07/2006	5	Y	N	Y	Y	Y	Y	Y	5/09/2006	19/09/2006	20/09/2006	35	16	51	2
28/09/2006	60	Y	30/05/2006	5	N	NA	Y	Y	Y	Y	Y	1/07/2006	26/09/2006	28/09/2006	31	88	119	2
7/10/2006	43	Y	10/09/2006	2	Y	N	N	Y	N	Y	N	5/10/2006	6/10/2006	7/10/2006	25	3	28	1
9/10/2006	16	Y	21/09/2006	2	Y	N	N	N	N	Y	Y	5/10/2006	6/10/2006	9/10/2006	14	5	19	1
30/10/2006	18	Y	23/08/2006	1	Y	N	Y	Y	Y	Y	Y	30/08/2006	28/10/2006	30/10/2006	7	61	68	1
02/11/2006	45	Y	5/09/2006	3	N	NA	Y	Y	Y	N	Y	30/10/2006	01/11/2006	02/11/2006	55	3	58	2
09/11/2006	48	Y	08/09/2006	3	N	NA	N	N	Y	Y	Y	7/11/2006	7/11/2006	09/11/2006	59	3	62	2
15/11/2006	28	Y	28/10/2006	3	Y	N	Y	N	N	Y	Y	11/11/2006	14/11/2006	15/11/2006	13	5	18	1
16/11/2006	46	Y	20/10/2006	2	Y	Y	Y	Y	Y	N	N	14/11/2006	15/11/2006	16/11/2006	24	3	27	1
16/11/2006	60	Y	23/10/2006	2	Y	Y	Y	Y	Y	Y	Y	14/11/2006	15/11/2006	16/11/2006	21	3	24	1
24/11/2006	18	Y	21/11/2006	2	Y	N	N	N	N	Y	Y	22/11/2006	23/11/2006	24/11/2006	1	3	4	1
3/12/2006	60	Y	15/11/2006	2	Y	N	N	Y	Y	Y	Y	1/12/2006	2/12/2006	3/12/2006	16	3	19	1
11/12/2006	24	Y	25/11/2006	2	N	NA	Y	N	N	N	Y	2/12/2006	10/12/2006	11/12/2006	7	10	17	1
07/1/2007	65	Y	30/11/2006	2	Y	Y	Y	Y	Y	Y	Y	05/1/2007	06/1/2007	07/1/2007	40	3	43	1
05/02/2007	24	Y	30/01/2007	2	Y	Y	N	Y	N	Y	Y	04/02/2007	05/02/2007	05/02/2007	4	2	6	1
28/02/2007	25	Y	22/02/2007	2	Y	Y	N	N	N	Y	Y	25/02/2007	27/02/2007	28/02/2007	3	4	7	1
6/02/2006	22	Y	28/03/2005	2	Y	N	Y	Y	Y	Y	Y	5/02/2006	5/02/2006	6/02/2006	312	2	314	1
06/02/2006	38	Y	05/09/2005	2	N	NA	Y	Y	Y	Y	Y	05/11/2005	05/02/2006	06/02/2006	60	97	157	2
26/03/2006	30	Y	10/03/2006	4	N	NA	N	N	N	N	N	17/03/2006	24/03/2006	26/03/2006	7	10	17	2
16/04/2006	37	Y	14/02/2006	2	Y	N	Y	N	Y	Y	Y	19/03/2006	15/04/2006	16/04/2006	35	28	63	1
17/04/2006	39	Y	21/11/2005	2	N	NA	Y	Y	Y	Y	Y	16/04/2006	16/04/2006	17/04/2006	150	2	152	2
23/04/2006	32	Y	03/04/2006	3	Y	N	Y	Y	Y	Y	Y	21/04/2006	21/04/2006	23/04/2006	18	3	21	2
06/05/2006	45	Y	30/01/2006	3	Y	N	Y	N	N	Y	Y	22/04/2006	05/05/2006	06/05/2006	82	15	97	2
7/05/2006	60	Y	07/12/2005	2	Y	N	Y	Y	Y	Y	Y	1/02/2006	6/05/2006	7/05/2006	59	97	156	1
7/05/2006	33	Y	04/09/2005	2	N	NA	Y	Y	Y	Y	N	2/01/2006	6/05/2006	7/05/2006	123	126	249	2
09/05/2006	24	Y	23/04/2006	5	N	NA	Y	N	Y	N	Y	07/05/2006	07/05/2006	09/05/2006	14	3	17	2
21/05/2006	55	Y	24/04/2006	5	Y	Y	N	N	Y	Y	Y	26/04/2006	16/05/2006	21/05/2006	2	26	28	2
01/02/2006	27	Y	11/01/2006	5	Y	N	N	Y	Y	Y	Y	22/01/2006	30/01/2006	01/02/2006	11	10	21	2
27/02/2006	27	Y	03/02/2006	2	N	NA	Y	Y	Y	N	Y	5/02/2006	26/02/2006	27/02/2006	2	23	25	1
28/05/2006	35	Y	01/05/2006	5	Y	N	Y	N	Y	Y	N	22/05/2006	22/05/2006	28/05/2006	21	7	28	2
30/05/2006	65	Y	28/03/2006	5	N	NA	N	Y	Y	Y	N	27/05/2006	29/05/2006	30/05/2006	59	4	63	1
12/06/2006	29	Y	21/05/2006	2	N	NA	Y	N	Y	Y	Y	25/05/2006	11/06/2006	12/06/2006	4	18	22	2
26/06/2006	68	Y	29/04/2006	5	Y	N	Y	Y	Y	Y	Y	24/06/2006	25/06/2006	26/06/2006	55	3	58	1
27/06/2006	47	Y	28/05/2006	2	Y	N	Y	N	N	Y	Y	29/05/2006	23/06/2006	27/06/2006	1	29	30	1
1/07/2006	35	Y	21/04/2006	3	N	NA	Y	N	Y	Y	Y	28/06/2006	29/06/2006	1/07/2006	67	4	71	2
2/07/2006	55	Y	28/12/2005	5	Y	N	Y	Y	Y	Y	Y	5/01/2006	2/07/2006	2/07/2006	12	178	190	2
04/07/2006	45	Y	8/06/2006	5	N	NA	N	N	Y	N	Y	03/07/2006	03/07/2006	04/07/2006	25	2	27	1
11/08/2006	24	Y	14/07/2006	5	N	NA	N	N	Y	Y	Y	16/07/2006	09/08/2006	11/08/2006	2	26	28	2
16/08/2006	25	Y	15/07/2006	3	Y	N	Y	N	Y	N	Y	21/07/2006	15/08/2006	16/08/2006	6	26	32	1
25/10/2006	25	Y	4/10/2006	5	N	NA	Y	N	Y	N	Y	24/10/2006	24/10/2006	25/10/2006	20	2	22	2
15/12/2006	40	Y	08/12/2006	5	Y	N	N	N	N	N	N	13/12/2006	14/12/2006	15/12/2006	5	3	8	1
30/12/2006	21	Y	17/11/2006	2	Y	N	Y	Y	Y	Y	Y	22/11/2006	28/12/2006	30/12/2006	5	39	44	1
01/09/2006	36	Y	02/08/2006	2	Y	N	N	N	Y	N	N	08/08/2006	20/08/2006	01/09/2006	6	24	30	2
4/10/2006	34	Y	10/05/2006	2	N	NA	Y	Y	Y	Y	N	19/07/2006	2/10/2006	4/10/2006	69	76	145	2
26/07/2006	42	Y	04/07/2006	2	Y	N	Y	Y	Y	Y	N	9/07/2006	24/07/2006	26/07/2006	5	18	23	1
30/05/2006	24	Y	07/05/2006	5	N	NA	N	N	N	Y	Y	14/05/2006	29/05/2006	30/05/2006	7	17	24	1
28/01/2007	60	Y	21/11/2006	2	Y	N	N	N	N	N	Y	11/12/2006	27/01/2007	28/01/2007	20	53	73	1
08/01/2007	53	Y	05/09/2006	2	Y	N	Y	Y	Y	Y	Y	20/09/2006	07/01/2007	08/01/2007	15	114	129	2
13/02/2006	43	Y	12/08/2005	4	Y	Y	Y	Y	Y	Y	Y	11/12/2005	12/02/2006	13/02/2006	119	68	187	1
09/03/2006	22	Y	10/01/2006	4	Y	N	Y	Y	Y	Y	Y	13/01/2006	05/03/2006	09/03/2006	3	57	60	1
13/05/2006	31	Y	01/01/2006	4	Y	N	Y	Y	Y	Y	Y	21/01/2006	12/05/2006	13/05/2006	20	113	133	2
1/04/2006	15	Y	5/10//2005	2	N	NA	Y	Y	Y	Y	Y	30/01/2006	30/03/2006	1/04/2006	120	62	182	2
04/04/2006	28	Y	01/02/2006	4	N	NA	Y	Y	Y	N	N	01/03/2006	01/04/2006	04/04/2006	30	34	64	1
16/03/2006	30	Y	10/03/2005	3	Y	N	Y	Y	Y	Y	Y	10/04/2005	13/03/2006	16/03/2006	30	342	372	2
25/03/2006	25	Y	30/10/2005	3	N	NA	Y	Y	Y	Y	Y	4/11/2005	24/03/2006	25/03/2006	4	147	151	2
11/04/2006	22	Y	06/09/2005	4	Y	N	Y	Y	Y	Y	Y	21/09/2005	10/04/2006	11/04/2006	15	206	221	1
21/05/2006	20	Y	02/09/2005	3	Y	Y	Y	N	N	Y	Y	02/10/2005	21/05/2006	21/05/2006	30	235	265	1
11/06/2006	30	Y	19/05/2006	3	Y	N	N	N	Y	Y	Y	07/06/2006	10/06/2006	11/06/2006	18	5	23	1
11/07/2006	27	Y	14/02/2006	3	N	NA	Y	Y	N	Y	Y	15/02/2006	11/07/2006	11/07/2006	1	147	148	2
29/07/2007	24	Y	03/08/2006	5	N	NA	Y	Y	Y	Y	Y	03/10/2006	28/07/2007	29/07/2007	60	302	362	2
1/08/2006	30	Y	30/05/2006	3	N	NA	Y	Y	Y	Y	Y	02/06/2006	1/08/2006	1/08/2006	2	60	62	2
07/08/2006	20	Y	07/07/2006	3	Y	N	Y	Y	Y	Y	Y	14/07/2006	06/08/2006	07/08/2006	7	24	31	1
24/08/2006	30	Y	02/05/2006	5	Y	Y	Y	Y	Y	Y	Y	07/06/2006	24/08/2006	24/08/2006	35	78	113	1
30/08/2006	18	N	30/01/2006	4	N	NA	Y	Y	Y	Y	Y	30/02/2006	29/08/2006	30/08/2006	30	181	211	2
1/09/2006	43	Y	16/01/2006	4	Y	N	Y	Y	Y	Y	Y	17/01/2006	1/09/2006	1/09/2006	1	225	226	2
14/09/2006	23	Y	19/04/2006	3	Y	N	Y	Y	Y	Y	Y	22/04/2006	14/09/2006	14/09/2006	3	143	146	1
24/08/2006	65	Y	15/01/2006	5	Y	N	Y	Y	Y	Y	Y	22/01/2006	24/08/2006	24/08/2006	7	213	220	1
19/09/2006	30	Y	30/06/2006	2	Y	N	Y	N	Y	Y	Y	15/07/2006	19/09/2006	19/09/2006	15	65	80	1
17/7/2006	30	Y	25/04/2006	4	Y	N	Y	Y	Y	Y	Y	12/07/2006	16/7/2006	17/7/2006	77	6	83	1
08/01/2007	78	Y	1/11/2006	2	N	NA	N	N	N	Y	N	5/11/2006	7/01/2007	08/01/2007	4	69	73	2
05/02/2007	16	Y	29/05/2006	2	N	NA	Y	Y	Y	Y	Y	03/02/2007	04/02/2007	05/02/2007	249	3	252	1
29/02/2007	27	Y	26/01/2007	3	Y	N	Y	Y	N	Y	Y	27/01/2007	28/02/2007	29/02/2007	1	33	34	1
29/02/2007	59	Y	7/11/2006	2	Y	N	Y	Y	Y	Y	Y	2/12/2006	28/02/2007	29/02/2007	25	93	118	2
22/02/2006	32	Y	09/2/2006	2	Y	N	Y	Y	Y	Y	Y	20/02/2006	22/02/2006	22/02/2006	11	3	14	1
22/02/2006	27	Y	15/01/2006	5	Y	Y	Y	Y	Y	Y	Y	30/01/2006	21/02/2006	22/02/2006	15	23	38	1
10/04/2006	25	Y	25/08/2005	5	Y	Y	Y	Y	Y	Y	Y	2/09/2005	9/04/2006	10/04/2006	7	224	231	1
23/04/2006	75	Y	25/02/2006	2	Y	Y	Y	Y	Y	Y	Y	25/03/2006	23/04/2006	23/04/2006	30	29	59	1
23/05/2006	60	Y	05/05/2005	2	Y	N	Y	Y	Y	Y	Y	19/05/2005	21/05/2006	23/05/2006	14	370	384	2
29/05/2006	25	Y	5/07/2005	2	Y	Y	Y	Y	Y	Y	Y	27/12/2005	27/05/2006	29/05/2006	172	158	330	1
07/06/2006	45	Y	27/04/2006	2	Y	N	Y	Y	Y	Y	Y	1/05/2006	7/06/2006	07/06/2006	4	37	41	1
27/06/2006	35	Y	16/04/2006	2	N	NA	Y	Y	Y	Y	Y	1/05/2006	26/06/2006	27/06/2006	15	57	72	2
11/07/2006	18	Y	03/12/2005	2	Y	N	Y	Y	Y	Y	Y	10/12/2005	04/07/2006	11/07/2006	7	217	224	2
22/08/2006	22	Y	15/02/2006	5	Y	Y	Y	Y	Y	Y	Y	15/04/2006	21/08/2006	22/08/2006	60	128	188	2
13/10/2006	20	Y	16/01/2006	2	Y	N	Y	Y	Y	Y	Y	26/1/2006	12/10/2006	13/10/2006	10	258	268	1
22/10/2006	30	Y	16/04/2006	3	Y	Y	Y	Y	Y	Y	Y	12/05/2006	19/10/2006	22/10/2006	26	161	187	1
01/11/2006	22	Y	15/09/2006	5	Y	N	Y	Y	Y	Y	Y	22/09/2006	28/10/2006	01/11/2006	7	40	47	2
30/01/2006	45	Y	27/08/2005	2	Y	N	Y	Y	Y	N	Y	11/09/2005	29/01/2006	30/01/2006	14	145	159	2
08/02/2006	50	Y	10/01/2006	4	Y	N	Y	Y	N	Y	Y	01/02/2006	07/02/2006	08/02/2006	21	8	29	2
13/02/2006	25	Y	10/10/2005	2	Y	N	Y	Y	Y	N	Y	24/10/2005	11/02/2006	13/02/2006	14	115	129	1
26/02/2006	58	Y	01/12/2005	5	Y	Y	Y	N	Y	Y	Y	26/01/2006	25/02/2006	26/02/2006	60	31	91	2
17/03/2006	22	Y	15/01/2006	2	Y	Y	N	Y	Y	Y	Y	30/01/2006	16/03/2006	17/03/2006	15	48	63	1
17/03/2006	56	Y	15/12/2005	2	Y	Y	Y	Y	Y	Y	Y	22/12/2005	13/03/2006	17/03/2006	7	91	98	2
16/03/2006	55	Y	01/03/2006	5	N	NA	N	N	N	N	N	6/03/2006	15/03/2006	16/03/2006	5	11	16	2
28/04/2006	20	Y	15/08/2005	3	Y	Y	Y	Y	Y	Y	Y	22/08/2005	25/04/2006	28/04/2006	7	252	259	2
06/05/2006	22	Y	10/04/2006	5	Y	Y	N	Y	Y	Y	Y	17/04/2006	03/05/2006	06/05/2006	7	20	27	2
9/07/2006	35	Y	01/07/2006	3	N	NA	Y	Y	N	Y	Y	2/07/2006	8/07/2006	9/07/2006	1	8	9	2
05/07/2006	60	Y	6/06/2006	5	Y	N	Y	Y	Y	Y	Y	23/06/2006	04/07/2006	05/07/2006	17	13	30	2
17/07/2006	50	Y	28/06/2006	3	Y	Y	Y	N	Y	Y	Y	10/07/2006	16/07/2006	17/07/2006	12	8	20	2
18/07/2006	18	Y	18/05/2006	5	Y	Y	Y	Y	Y	Y	Y	2/06/2006	16/07/2006	18/07/2006	14	47	61	1
27/07/2006	30	Y	17/05/2006	2	Y	N	Y	N	N	Y	Y	18/06/2006	26/07/2006	27/07/2006	31	40	71	2
03/08/2006	25	Y	1/06/2006	5	Y	N	Y	Y	Y	Y	Y	16/06/2006	02/08/2006	03/08/2006	15	48	63	1
04/09/2006	42	Y	10/08/2006	5	N	NA	Y	N	Y	Y	Y	15/08/2006	02/09/2006	04/09/2006	5	20	25	2
15/08/2006	27	Y	27/06/2006	2	Y	N	Y	N	Y	Y	Y	29/06/2006	14/08/2006	15/08/2006	2	47	49	1
22/08/2006	38	N	30/07/2006	5	N	NA	Y	Y	N	Y	N	15/08/2006	17/08/2006	22/08/2006	15	8	23	2
23/09/2006	18	Y	5/08/2006	2	Y	N	N	N	Y	Y	Y	19/08/2006	22/09/2006	23/09/2006	14	35	49	2
25/09/2006	28	Y	12/08/2006	5	Y	N	Y	Y	N	Y	Y	19/08/2006	24/09/2006	25/09/2006	7	37	44	1
22/09/2006	26	Y	30/07/2006	2	N	NA	N	N	Y	Y	N	14/08/2006	01/09/2006	22/09/2006	14	39	53	2
05/11/2006	30	Y	01/09/2006	3	Y	N	N	Y	Y	Y	Y	15/09/2006	04/11/2006	05/11/2006	14	51	65	2
24/11/2006	45	Y	30/10/2006	2	Y	N	Y	N	Y	Y	Y	1/11/2006	23/11/2006	24/11/2006	1	24	25	2
01/12/2006	38	Y	5/09/2006	5	Y	Y	Y	Y	Y	Y	Y	05/11/2006	30/11/2006	01/12/2006	60	27	87	1
08/12/2006	20	Y	15/11/2006	2	N	NA	Y	N	Y	Y	Y	21/11/2006	07/12/2006	08/12/2006	6	18	24	2
10/12/2006	35	Y	7/11/2006	4	Y	N	Y	N	Y	N	Y	08/12/2006	09/12/2006	10/12/2006	31	3	34	1
26/10/2006	50	Y	7/10/2006	3	Y	Y	Y	N	Y	Y	Y	22/10/2006	25/10/2006	26/10/2006	15	5	20	2
07/12/2006	18	Y	10/10/2006	4	N	NA	Y	N	Y	Y	N	4/11/2006	5/12/2006	07/12/2006	24	34	58	2
28/12/2006	24	Y	10/11/2006	2	N	NA	N	N	Y	Y	Y	20/11/2006	27/12/2006	28/12/2006	10	39	49	2
08/01/2007	20	Y	10/10/2006	5	Y	N	N	Y	N	Y	Y	25/10/2006	06/01/2007	08/01/2007	15	79	94	1
04/02/2007	30	Y	16/01/2007	5	Y	N	Y	Y	N	Y	Y	21/01/2007	1/02/2007	04/02/2007	5	14	19	2
11/02/2007	60	Y	17/12/2006	2	N	NA	Y	N	Y	Y	Y	10/01/2007	10/02/2007	11/02/2007	28	32	60	2
15/02/2006	25	Y	10/5/2005	2	N	NA	Y	Y	Y	Y	Y	10/10/2005	14/02/2006	15/02/2006	150	131	281	2
15/02/2006	24	Y	10/11/2005	5	Y	Y	Y	Y	Y	Y	Y	25/12/2005	14/02/2006	15/02/2006	45	56	101	1
2/02/2006	25	Y	10/01/2006	5	Y	Y	Y	N	Y	Y	Y	17/1/2006	30/1/2006	2/02/2006	7	16	23	1
21/03/2006	20	Y	10/02/2005	2	Y	Y	Y	Y	Y	Y	Y	17/02/2005	20/03/2006	21/03/2006	7	400	407	1
26/03/2006	23	Y	20/01/2006	2	Y	Y	N	Y	Y	Y	Y	27/01/2006	24/03/2006	26/03/2006	7	60	67	1
21/05/2006	21	Y	25/04/2006	2	Y	N	Y	N	N	Y	Y	15/05/2006	20/05/2006	21/05/2006	20	7	27	1
13/06/2006	50	Y	06/10/2004	3	Y	Y	Y	Y	Y	Y	Y	10/05/2005	07/06/2006	13/06/2006	219	399	618	2
26/06/2006	15	Y	10/01/2004	2	Y	N	Y	Y	N	Y	Y	10/06/2004	25/06/2006	26/06/2006	150	747	897	1
29/06/2006	63	Y	15/12/2005	2	Y	N	Y	Y	Y	N	Y	25/04/2006	28/06/2006	29/06/2006	135	65	200	1
13/07/2006	25	Y	20/12/2004	5	Y	N	Y	Y	Y	Y	Y	05/01/2005	11/07/2006	13/07/2006	20	554	574	1
17/07/2006	18	Y	30/10/2005	2	Y	Y	Y	Y	Y	Y	Y	15/04/2006	16/07/2006	17/07/2006	170	93	263	2
03/08/2006	32	Y	10/04/2006	5	Y	Y	Y	Y	Y	Y	Y	13/07/2006	02/08/2006	03/08/2006	93	21	114	2
01/09/2006	50	Y	5/02/2006	5	Y	N	Y	Y	Y	Y	Y	25/02/2006	30/08/2006	01/09/2006	20	187	207	2
14/09/2006	58	Y	15/07/2006	2	Y	N	N	Y	Y	Y	Y	16/07/2006	13/09/2006	14/09/2006	1	59	60	2
16/09/2006	46	Y	16/06/2006	5	Y	Y	N	N	Y	Y	Y	23/06/2006	15/09/2006	16/09/2006	7	84	91	2
04/10/2006	43	Y	19/11/2005	2	Y	N	N	Y	Y	Y	Y	23/11/2005	04/10/2006	04/10/2006	4	317	321	1
06/10/2006	25	Y	28/09/2006	2	Y	N	N	N	N	Y	Y	05/10/2006	05/10/2006	06/10/2006	7	2	9	2
17/10/2006	20	Y	25/09/2005	2	Y	N	Y	Y	Y	Y	Y	25/11/2005	16/10/2006	17/10/2006	60	328	388	1
20/10/2006	24	Y	29/09/2006	5	Y	N	Y	N	Y	Y	Y	11/10/2006	19/10/2006	20/10/2006	12	10	22	1
24/10/2006	22	Y	15/07/2006	5	Y	Y	Y	Y	Y	Y	Y	15/08/2006	23/10/2006	24/10/2006	30	70	100	1
30/11/2006	78	Y	10/01/2006	4	Y	N	Y	Y	Y	Y	Y	10/02/2006	04/09/2006	30/11/2006	30	291	321	2
06/12/2006	42	Y	10/08/2006	5	N	NA	Y	Y	Y	Y	Y	10/10/2006	5/12/2006	06/12/2006	60	57	117	1
07/1/2007	30	Y	30/01/2006	4	Y	Y	Y	Y	Y	Y	Y	02/13/2006	05/01/2007	07/1/2007	332	11	343	2
12/2/2007	32	Y	10/09/2006	2	N	NA	Y	Y	Y	Y	Y	10/10/2006	10/2/2007	12/2/2007	30	128	158	2
18/02/2007	27	Y	22/01/2007	2	Y	N	N	N	Y	Y	Y	14/02/2007	17/02/2007	18/02/2007	22	5	27	1
27/01/2006	25	Y	04/1/2006	3	Y	Y	Y	N	Y	Y	Y	25/01/2006	26/01/2006	27/01/2006	21	3	24	1
04/04/2006	25	Y	05/01/2006	2	N	NA	Y	N	Y	Y	Y	20/01/2006	03/04/2006	04/04/2006	15	85	100	1
27/01/2006	50	Y	16/10/2003	2	Y	N	Y	Y	Y	Y	Y	16/10/2004	27/01/2006	27/01/2006	365	472	837	2
12/02/2006	28	Y	27/05/2005	2	N	NA	Y	Y	Y	Y	Y	02/06/2005	11/02/2006	12/02/2006	5	256	261	2
20/03/2006	18	Y	30/02/2006	3	N	NA	Y	N	N	N	N	17/03/2006	19/03/2006	20/03/2006	17	4	21	1
18/02/2006	20	Y	7/04/2005	4	Y	N	Y	Y	Y	Y	Y	08/07/2005	17/02/2006	18/02/2006	91	226	317	1
19/02/2006	35	Y	24/08/2005	3	Y	N	Y	Y	Y	Y	Y	09/09/2005	16/02/2006	19/02/2006	15	166	181	2
3/02/2006	40	Y	14/01/2006	4	Y	N	Y	Y	N	Y	N	29/01/2006	2/02/2006	3/02/2006	15	5	20	1
11/03/2006	30	Y	20/12/2005	2	Y	N	N	Y	Y	Y	Y	28/12/2005	10/03/2006	11/03/2006	8	79	87	2
04/03/2006	20	Y	14/9/2005	4	N	NA	Y	N	N	Y	Y	21/11/2005	03/03/2006	04/03/2006	67	109	176	1
14/04/2006	16	N	17/1/2006	2	N	NA	Y	N	Y	Y	Y	17/03/2006	13/04/2006	14/04/2006	60	28	88	2
09/04/2006	30	Y	7/11/2005	5	N	NA	N	Y	Y	Y	Y	7/12/2005	08/04/2006	09/04/2006	30	128	158	2
12/04/2006	20	Y	01/02/2006	4	Y	N	N	Y	N	Y	Y	16/02/2006	11/04/2006	12/04/2006	15	57	72	1
25/04/2006	63	Y	12/10/2004	2	Y	N	Y	Y	Y	Y	Y	27/11/2004	24/04/2006	25/04/2006	45	519	564	2
19/05/2006	40	Y	1/07/2005	5	N	NA	Y	Y	N	Y	Y	16/07/2005	18/05/2006	19/05/2006	15	309	324	2
28/05/2006	57	Y	30/03/2006	2	N	NA	Y	Y	Y	Y	Y	22/05/2006	27/05/2006	28/05/2006	52	7	59	1
20/06/2006	40	Y	16/06/2005	2	Y	N	Y	Y	Y	Y	Y	16/07/2005	19/06/2006	20/06/2006	30	340	370	2
1/07/2006	20	Y	15/08/2005	2	Y	Y	Y	Y	Y	Y	Y	30/08/2005	30/06/2006	1/07/2006	15	307	322	1
11/07/2006	27	Y	30/06/2006	5	N	NA	Y	N	N	N	Y	7/07/2006	11/07/2006	11/07/2006	7	5	12	2
12/07/2006	18	Y	09/05/2006	5	Y	N	Y	N	Y	Y	Y	12/05/2006	11/07/2006	12/07/2006	3	61	64	1
19/07/2006	48	Y	25/04/2006	2	N	NA	Y	Y	Y	Y	Y	25/05/2006	18/07/2006	19/07/2006	30	55	85	2
11/08/2006	22	Y	18/07/2006	2	Y	N	Y	Y	Y	Y	Y	28/07/2006	10/08/2006	11/08/2006	10	14	24	2
25/08/2006	60	Y	25/06/2006	2	Y	N	Y	Y	Y	Y	Y	25/07/2006	24/08/2006	25/08/2006	30	31	61	2
20/9/2006	75	Y	05/10/2005	2	Y	N	Y	Y	Y	Y	Y	19/10/2005	19/9/2006	20/9/2006	14	337	351	2
19/10/2006	40	Y	24/09/2006	5	Y	Y	N	Y	Y	Y	Y	17/10/2006	18/10/2006	19/10/2006	23	3	26	2
6/12/2006	23	Y	10/10/2006	5	Y	N	Y	Y	Y	Y	Y	10/11/2006	5/12/2006	6/12/2006	30	27	57	1
06/02/2007	56	Y	20/5/2006	2	Y	N	Y	Y	Y	Y	Y	20/07/2006	05/02/2007	06/02/2007	60	202	262	2
30/02/2007	43	Y	10/11/2006	2	Y	N	Y	Y	Y	Y	Y	10/12/2006	29/02/2007	30/02/2007	30	86	116	2
24/02/2007	70	Y	20/12/2006	5	N	NA	Y	N	Y	Y	N	15/01/2007	23/02/2007	24/02/2007	30	40	70	2
29/01/2006	23	Y	09/01/2006	2	Y	Y	Y	Y	Y	Y	Y	23/01/2006	25/01/2006	29/01/2006	14	7	21	1
09/02/2006	23	Y	15/01/2006	5	Y	Y	N	Y	Y	N	Y	04/02/2006	07/02/2006	09/02/2006	19	6	25	2
22/02/2006	28	Y	14/11/2005	2	N	NA	Y	Y	Y	Y	Y	01/12/2005	16/02/2006	22/02/2006	17	87	104	2
15/03/2006	42	Y	27/2/2006	5	N	NA	Y	N	N	Y	Y	29/02/2006	06/03/2006	15/03/2006	2	17	19	2
26/03/2006	36	Y	2/3/2006	2	Y	N	Y	Y	Y	Y	Y	5/03/2006	26/03/2006	26/03/2006	3	22	25	2
17/04/2006	18	Y	17/3/2006	2	N	NA	N	N	Y	N	Y	1/04/2006	14/04/2006	17/04/2006	14	17	31	1
8/05/2006	20	Y	15/4/2006	5	N	NA	Y	N	Y	N	Y	4/05/2006	4/05/2006	8/05/2006	19	5	24	1
15/05/2006	15	Y	25/4/2006	2	N	NA	N	Y	Y	Y	N	7/05/2006	8/05/2006	15/05/2006	12	9	21	1
20/05/2006	40	Y	28/4/2006	2	Y	N	Y	N	Y	Y	Y	18/05/2006	19/05/2006	20/05/2006	20	3	23	1
21/05/2006	27	Y	01/3/2006	2	Y	Y	Y	N	Y	Y	Y	16/03/2006	16/05/2006	21/05/2006	15	65	80	1
23/05/2006	18	Y	28/4/2006	2	Y	Y	Y	N	Y	Y	Y	22/05/2006	23/05/2006	23/05/2006	24	2	26	1
01/06/2006	18	Y	03/5/2006	2	Y	Y	N	N	N	N	N	07/05/2006	30/05/2006	01/06/2006	4	25	29	1
13/06/2006	55	Y	20/4/2006	2	Y	Y	Y	N	N	Y	Y	28/04/2006	11/06/2006	13/06/2006	8	46	54	2
30/07/2006	30	Y	21/7/2006	5	Y	Y	Y	Y	N	Y	Y	27/07/2006	29/07/2006	30/07/2006	6	4	10	2
2/07/2006	18	Y	24/3/2006	2	Y	N	Y	Y	N	Y	Y	01/07/2006	2/07/2006	2/07/2006	97	2	99	1
15/07/2006	36	Y	22/6/2006	4	Y	N	Y	N	N	Y	N	12/07/2006	13/07/2006	15/07/2006	20	4	24	1
19/08/2006	15	Y	07/8/2006	2	Y	Y	Y	Y	Y	Y	Y	17/08/2006	19/08/2006	19/08/2006	10	3	13	1
12/09/2006	24	Y	27/5/2006	2	N	NA	Y	Y	Y	Y	Y	4/06/2006	9/09/2006	12/09/2006	7	99	106	2
07/10/2006	19	Y	01/06/2006	2	Y	N	Y	N	Y	Y	Y	02/06/2006	06/10/2006	07/10/2006	1	126	127	1
09/10/2006	18	Y	10/05/2006	2	Y	Y	Y	N	Y	N	Y	17/05/2006	06/10/2006	09/10/2006	7	143	150	1
11/10/2006	30	Y	12/06/2006	5	Y	N	Y	Y	Y	Y	Y	09/10/2006	11/10/2006	11/10/2006	117	3	120	1
18/10/2006	18	Y	18/03/2006	2	Y	N	Y	Y	Y	Y	Y	03/08/2006	16/10/2006	18/10/2006	135	76	211	1
2/11/2006	23	Y	11/10/2006	2	Y	Y	Y	N	Y	Y	Y	15/10/2006	2/11/2006	2/11/2006	4	18	22	1
9/11/2006	45	Y	02/09/2006	1	Y	N	Y	Y	N	Y	Y	08/11/2006	9/11/2006	9/11/2006	66	2	68	1
13/11/2006	28	Y	16/9/2006	1	N	NA	Y	N	Y	Y	Y	16/10/2006	11/11/2006	13/11/2006	30	28	58	1
08/11/2006	40	Y	21/6/2006	3	Y	Y	Y	Y	N	Y	Y	11/07/2006	1/11/2006	08/11/2006	20	118	138	2
22/11/2006	15	Y	05/09/2006	2	Y	N	Y	Y	N	Y	Y	15/11/2006	16/11/2006	22/11/2006	70	8	78	1
16/11/2006	22	Y	28/10/2006	4	N	NA	Y	N	N	Y	Y	15/11/2006	15/11/2006	16/11/2006	17	2	19	2
26/11/2006	48	Y	04/11/2006	5	N	NA	Y	Y	N	Y	Y	24/11/2006	25/11/2006	26/11/2006	20	3	23	2
2/12/2006	60	Y	24/11/2006	5	Y	N	N	Y	N	Y	Y	26/11/2006	1/12/2006	2/12/2006	2	7	9	2
29/12/2006	40	Y	21/11/2006	2	N	NA	Y	N	Y	Y	N	22/11/2006	28/12/2006	29/12/2006	1	38	39	1
10/02/2007	20	Y	01/01/2007	3	N	NA	Y	Y	Y	Y	Y	13/1/2007	06/02/2007	10/02/2007	12	28	40	2
12/02/2007	55	Y	25/1/2007	2	Y	N	N	N	N	N	Y	12/02/2007	12/02/2007	12/02/2007	17	1	18	1
22/02/2007	18	Y	18/9/2006	4	Y	Y	Y	Y	N	Y	Y	18/10/2006	21/02/2007	22/02/2007	30	130	160	1
11/02/2006	60	Y	05/09/2005	2	Y	N	Y	N	Y	N	Y	05/10/2005	10/02/2006	11/02/2006	30	132	162	2
11/02/2006	60	Y	21/10/2005	3	N	NA	N	Y	Y	N	Y	21/11/2005	10/02/2006	11/02/2006	30	86	116	1
11/02/2006	60	Y	7/02/2004	5	N	NA	Y	Y	Y	Y	Y	05/02/2006	06/02/2006	11/02/2006	728	7	735	1
21/02/2006	57	Y	18/04/2004	5	N	NA	Y	Y	N	Y	Y	19/06/2004	20/02/2006	21/02/2006	61	613	674	2
22/02/2006	20	Y	28/01/2006	2	Y	Y	Y	Y	Y	Y	Y	19/02/2006	20/02/2006	22/02/2006	21	4	25	1
02/03/2006	58	Y	12/08/2005	2	Y	N	Y	N	Y	Y	Y	12/12/2005	26/02/2006	02/03/2006	120	86	206	1
04/03/2006	32	Y	25/02/2006	3	Y	N	Y	Y	N	Y	Y	28/02/2006	03/03/2006	04/03/2006	3	7	10	1
09/03/2006	38	Y	10/02/2006	1	Y	N	Y	N	Y	N	Y	11/02/2006	04/03/2006	09/03/2006	1	29	30	2
10/03/2006	25	Y	10/01/2006	2	Y	Y	N	Y	Y	Y	Y	20/01/2006	04/03/2006	10/03/2006	10	51	61	1
14/03/2006	55	N	15/03/2005	2	N	NA	Y	Y	Y	Y	Y	15/04/2005	14/03/2006	14/03/2006	30	335	365	2
04/04/2006	60	Y	10/03/2006	2	Y	N	N	N	Y	Y	Y	02/04/2006	03/04/2006	04/04/2006	22	3	25	2
12/04/2006	20	Y	24/03/2006	4	Y	Y	Y	Y	Y	Y	Y	01/04/2006	11/04/2006	12/04/2006	7	12	19	1
10/05/2006	75	Y	12/12/2005	2	Y	Y	Y	Y	Y	Y	Y	12/01/2006	08/05/2006	10/05/2006	35	119	154	2
24/04/2006	34	Y	12/03/2005	4	Y	N	Y	Y	Y	Y	Y	12/04/2005	23/04/2006	24/04/2006	30	378	408	2
8/05/2006	32	Y	20/06/2005	2	N	NA	Y	Y	Y	Y	Y	20/10/2005	07/05/2006	8/05/2006	120	204	324	2
02/06/2006	18	Y	15/05/2006	2	Y	Y	Y	Y	Y	Y	Y	01/06/2006	01/06/2006	02/06/2006	16	2	18	2
04/06/2006	64	Y	02/04/2006	3	N	NA	Y	Y	Y	Y	N	03/05/2006	03/06/2006	04/06/2006	31	32	63	2
07/03/2006	42	Y	30/12/2005	2	N	NA	N	Y	Y	Y	Y	25/01/2006	06/03/2006	07/03/2006	30	43	73	2
06/06/2006	33	Y	18/5/2006	3	N	NA	Y	N	Y	Y	Y	05/06/2006	05/06/2006	06/06/2006	17	2	19	2
12/06/2006	40	N	15/05/2006	3	N	NA	Y	Y	Y	Y	Y	10/06/2006	11/06/2006	12/06/2006	25	3	28	2
22/08/2006	50	Y	20/06/2006	2	N	NA	Y	Y	Y	Y	Y	20/08/2006	21/08/2006	22/08/2006	60	3	63	2
03/07/2006	25	Y	15/06/2006	2	Y	N	N	N	Y	Y	Y	22/06/2006	02/07/2006	03/07/2006	7	12	19	2
04/07/2006	25	Y	20/03/2006	2	Y	N	Y	Y	Y	Y	Y	25/04/2006	03/07/2006	04/07/2006	35	70	105	2
5/08/2006	23	Y	21/03/2006	3	N	NA	Y	Y	Y	Y	Y	5/04/2006	3/08/2006	5/08/2006	14	121	135	1
6/08/2006	50	Y	19/05/2005	2	N	NA	Y	Y	Y	Y	Y	29/11/2005	5/08/2006	6/08/2006	190	253	443	1
7/08/2006	64	Y	1/04/2006	2	N	NA	Y	Y	Y	Y	Y	8/05/2006	6/08/2006	7/08/2006	37	90	127	2
24/07/2006	37	Y	15/05/2006	3	N	NA	Y	Y	Y	Y	Y	15/06/2006	23/07/2006	24/07/2006	30	40	70	2
5/09/2006	39	Y	8/08/2006	5	N	NA	N	N	Y	Y	Y	15/08/2006	1/09/2006	5/09/2006	7	21	28	2
8/09/2006	20	Y	25/08/2006	5	N	NA	Y	Y	Y	Y	Y	2/09/2006	7/09/2006	8/09/2006	7	7	14	2
30/09/2006	18	Y	28/01/2006	2	Y	N	Y	Y	N	N	Y	29/01/2006	29/09/2006	30/09/2006	1	242	243	1
5/10/2006	39	Y	10/09/2006	5	Y	Y	Y	Y	Y	Y	Y	21/09/2006	4/10/2006	5/10/2006	11	15	26	2
29/11/2006	65	Y	1/09/2006	2	Y	N	Y	N	Y	Y	Y	8/10/2006	25/11/2006	29/11/2006	37	52	89	1
6/12/2006	55	Y	28/11/2006	2	N	NA	Y	Y	Y	Y	Y	1/12/2006	3/12/2006	6/12/2006	3	6	9	1
7/12/2006	45	Y	23/11/2006	2	N	NA	Y	Y	N	Y	Y	4/12/2006	5/12/2006	7/12/2006	11	4	15	1
4/13/2006	18	Y	7/09/2006	2	Y	Y	Y	Y	Y	Y	Y	28/09/2006	4/13/2006	4/13/2006	21	97	118	1
16/1/2007	45	Y	11/10/2006	2	Y	Y	Y	Y	Y	N	Y	12/10/2006	14/1/2007	16/1/2007	1	100	101	1
21/01/2007	57	Y	3/13/2006	3	N	NA	Y	Y	Y	Y	Y	15/01/2007	18/01/2007	21/01/2007	17	7	24	2
28/01/2007	24	Y	14/12/2006	2	Y	N	Y	Y	Y	Y	Y	28/12/2006	27/01/2007	28/01/2007	14	36	50	2
14/02/2007	63	Y	21/11/2006	3	Y	N	Y	Y	Y	Y	Y	16/01/2007	14/02/2007	14/02/2007	60	29	89	2
4/02/2007	30	Y	23/12/2006	2	N	NA	Y	Y	Y	Y	Y	18/01/2007	3/02/2007	4/02/2007	30	17	47	2
25/1/2006	21	Y	11/09/2005	5	Y	N	Y	Y	Y	Y	Y	21/12/2005	24/1/2006	25/1/2006	100	40	140	1
25/1/2006	40	Y	2/08/2005	2	Y	N	Y	Y	Y	Y	Y	20/1/2006	24/1/2006	25/1/2006	173	6	179	1
25/1/2006	34	Y	3/13/2005	5	N	NA	Y	Y	Y	Y	Y	20/1/2006	23/1/2006	25/1/2006	22	6	28	2
07/02/2006	60	Y	2/9/2005	2	Y	Y	Y	Y	Y	N	Y	03/02/2006	4/02/2006	07/02/2006	156	5	161	2
9/02/2006	63	Y	27/12/2005	5	Y	N	Y	Y	Y	Y	Y	8/02/2006	8/02/2006	9/02/2006	46	2	48	2
22/2/2006	50	Y	05/2/2006	2	Y	Y	Y	Y	N	Y	Y	20/2/2006	21/2/2006	22/2/2006	15	3	18	1
17/03/2006	40	Y	22/11/2005	2	N	NA	Y	Y	Y	Y	Y	30/11/2005	16/03/2006	17/03/2006	8	113	121	2
16/04/2006	20	Y	12/02/2006	3	N	NA	Y	Y	Y	Y	Y	10/04/2006	14/04/2006	16/04/2006	58	7	65	2
29/04/2006	23	Y	12/04/2006	3	N	NA	Y	N	N	Y	N	22/04/2006	28/04/2006	29/04/2006	10	8	18	2
15/05/2006	22	Y	27/04/2006	2	Y	N	N	Y	N	Y	N	3/05/2006	14/05/2006	15/05/2006	6	13	19	1
19/05/2006	26	Y	27/03/2006	2	Y	N	Y	N	Y	Y	Y	11/04/2006	16/05/2006	19/05/2006	14	39	53	1
22/05/2006	25	Y	29/03/2006	2	Y	N	N	Y	Y	Y	Y	21/04/2006	16/05/2006	22/05/2006	22	32	54	2
30/05/2006	19	Y	10/05/2006	2	Y	N	Y	Y	Y	Y	Y	25/05/2006	27/05/2006	30/05/2006	15	6	21	1
7/06/2006	18	Y	25/11/2005	2	Y	N	Y	Y	N	N	Y	17/03/2006	5/06/2006	7/06/2006	117	81	198	2
02/07/2006	50	Y	18/01/2006	2	Y	Y	Y	Y	N	Y	Y	30/02/2006	30/06/2006	02/07/2006	42	122	164	1
6/07/2006	50	Y	11/02/2006	2	Y	Y	Y	Y	Y	Y	Y	22/04/2006	2/07/2006	6/07/2006	71	75	146	2
10/07/2006	26	Y	23/06/2006	2	N	NA	Y	N	N	Y	Y	30/06/2006	09/07/2006	10/07/2006	7	11	18	2
23/07/2006	22	Y	07/07/2006	4	Y	Y	Y	Y	N	N	N	19/07/2006	19/07/2006	23/07/2006	12	5	17	1
4/08/2006	25	Y	14/07/2006	5	N	NA	N	Y	Y	Y	Y	28/07/2006	3/08/2006	4/08/2006	14	7	21	2
04/08/2006	22	Y	16/07/2006	4	Y	N	Y	Y	Y	Y	Y	01/08/2006	03/08/2006	04/08/2006	15	4	19	2
20/08/2006	20	Y	05/12/2005	3	Y	N	Y	Y	Y	Y	Y	12/01/2006	19/08/2006	20/08/2006	42	219	261	2
21/08/2006	30	Y	28/07/2006	2	N	NA	Y	Y	Y	Y	Y	12/08/2006	17/08/2006	21/08/2006	14	10	24	2
15/09/2006	47	Y	16/02/2006	3	N	NA	Y	Y	N	Y	Y	17/08/2006	14/09/2006	15/09/2006	181	29	210	2
11/10/2006	45	Y	20/09/2006	2	Y	N	Y	Y	Y	Y	Y	09/10/2006	10/10/2006	11/10/2006	19	3	22	1
02/11/2006	26	Y	18/10/2006	2	N	NA	Y	Y	N	Y	Y	27/10/2006	30/10/2006	02/11/2006	9	6	15	2
2/11/2006	60	Y	12/10/2006	2	N	NA	Y	N	N	Y	Y	22/10/2006	1/11/2006	2/11/2006	10	11	21	1
05/11/2006	55	Y	12/07/2006	2	Y	N	Y	Y	Y	Y	Y	30/10/2006	04/11/2006	05/11/2006	108	6	114	1
08/11/2006	63	Y	16/10/2006	3	Y	Y	Y	N	N	N	Y	02/11/2006	03/11/2006	08/11/2006	16	7	23	1
16/11/2006	52	Y	20/08/2006	5	N	NA	Y	Y	Y	N	Y	05/09/2006	16/11/2006	16/11/2006	15	72	87	2
08/12/2006	30	Y	19/11/2006	2	N	NA	Y	N	Y	N	Y	28/11/2006	06/12/2006	08/12/2006	9	11	20	2
21/12/2006	35	Y	30/11/2006	4	Y	N	Y	N	N	Y	Y	20/12/2006	20/12/2006	21/12/2006	20	2	22	1
1/13/2006	25	Y	02/12/2006	2	Y	N	Y	Y	Y	Y	Y	29/12/2006	30/12/2006	1/13/2006	27	3	30	1
08/02/2006	30	Y	05/11/2005	2	Y	Y	Y	N	Y	N	N	06/02/2006	07/02/2006	08/02/2006	96	3	99	1
08/02/2006	20	Y	12/09/2005	2	N	NA	Y	Y	Y	Y	Y	07/01/2006	08/02/2006	08/02/2006	120	32	152	1
22/02/2006	45	Y	05/01/2006	3	N	NA	N	N	Y	N	Y	20/02/2006	20/02/2006	22/02/2006	45	3	48	1
23/02/2006	28	Y	06/02/2006	2	Y	N	Y	Y	Y	N	Y	20/02/2006	22/02/2006	23/02/2006	14	4	18	1
29/02/2006	65	Y	06/10/2005	3	Y	N	Y	Y	Y	Y	Y	08/12/2005	26/02/2006	29/02/2006	62	87	149	2
01/03/2006	66	Y	01/10/2005	2	Y	Y	Y	Y	Y	Y	Y	16/10/2005	28/02/2006	01/03/2006	15	141	156	2
04/03/2006	28	Y	02/01/2006	2	N	NA	N	N	N	N	N	09/01/2006	01/03/2006	04/03/2006	7	56	63	2
11/03/2006	48	Y	19/02/2006	3	Y	Y	Y	N	Y	Y	Y	08/03/2006	08/03/2006	11/03/2006	19	4	23	2
25/03/2006	21	Y	08/03/2006	2	N	NA	Y	Y	Y	Y	Y	23/03/2006	24/03/2006	25/03/2006	15	3	18	2
12/04/2006	30	Y	17/03/2006	1	Y	Y	N	Y	N	Y	Y	10/04/2006	11/04/2006	12/04/2006	23	3	26	1
24/04/2006	60	Y	14/02/2006	3	Y	Y	Y	N	N	N	N	14/04/2006	14/04/2006	24/04/2006	60	11	71	2
22/05/2006	40	Y	5/05/2006	1	Y	N	N	N	N	Y	Y	20/05/2006	21/05/2006	22/05/2006	15	3	18	1
5/06/2006	39	Y	30/02/2006	4	Y	N	Y	N	Y	N	Y	24/05/2006	25/05/2006	5/06/2006	84	12	96	1
24/06/2006	35	Y	05/04/2006	5	Y	N	Y	Y	Y	Y	Y	10/05/2006	22/06/2006	24/06/2006	35	45	80	2
08/07/2006	65	Y	01/04/2006	5	Y	Y	Y	N	Y	Y	N	06/07/2006	06/07/2006	08/07/2006	95	3	98	2
13/07/2006	20	Y	20/06/2006	2	N	NA	Y	Y	Y	Y	N	10/07/2006	11/07/2006	13/07/2006	20	4	24	2
18/07/2006	22	Y	30/06/2006	4	N	NA	Y	Y	N	Y	Y	15/07/2006	16/07/2006	18/07/2006	15	4	19	2
26/07/2006	70	Y	16/04/2004	2	Y	Y	Y	Y	Y	N	Y	08/05/2004	25/07/2006	26/07/2006	22	809	831	2
27/07/2006	20	Y	11/7/2006	5	Y	N	Y	Y	Y	N	Y	25/07/2006	26/07/2006	27/07/2006	14	3	17	1
5/09/2006	18	Y	17/06/2006	2	Y	N	Y	Y	Y	Y	Y	24/06/2006	3/09/2006	5/09/2006	7	72	79	2
06/09/2006	50	Y	19/08/2006	2	Y	N	N	Y	Y	Y	N	27/08/2006	28/08/2006	06/09/2006	8	10	18	1
25/09/2006	30	Y	15/03/2006	4	N	NA	Y	Y	Y	Y	Y	23/09/2006	24/09/2006	25/09/2006	188	3	191	2
04/10/2006	40	Y	10/09/2006	2	Y	N	N	N	N	N	Y	02/10/2006	03/10/2006	04/10/2006	22	3	25	1
16/10/2006	35	Y	11/06/2006	4	Y	N	Y	Y	Y	Y	Y	13/10/2006	13/10/2006	16/10/2006	122	4	126	1
05/11/2006	42	Y	22/10/2006	2	Y	N	Y	Y	N	Y	Y	03/11/2006	04/11/2006	05/11/2006	11	3	14	1
01/12/2006	16	Y	06/11/2006	2	Y	N	Y	Y	N	Y	Y	29/11/2006	30/11/2006	01/12/2006	23	3	26	1
05/12/2006	16	Y	12/09/2006	5	Y	N	Y	Y	Y	N	Y	29/11/2006	30/11/2006	05/12/2006	77	7	84	1
06/12/2006	25	Y	21/11/2006	2	Y	Y	N	Y	Y	Y	Y	05/12/2006	05/12/2006	06/12/2006	14	2	16	1
13/12/2006	18	Y	01/03/2006	2	Y	Y	Y	Y	Y	Y	Y	08/03/2006	10/12/2006	13/12/2006	7	276	283	1
29/01/2007	28	Y	16/08/2006	5	Y	Y	Y	Y	Y	N	Y	27/01/2007	28/01/2007	29/01/2007	166	3	169	1
19/02/2007	48	Y	28/01/2007	4	Y	N	Y	N	N	Y	Y	16/02/2007	17/02/2007	19/02/2007	18	4	22	1
24/12/2006	37	Y	01/08/2006	2	Y	N	Y	Y	Y	Y	Y	22/08/2006	23/12/2006	24/12/2006	21	123	144	1
12/02/2007	60	Y	02/02/2007	4	N	NA	Y	Y	N	Y	Y	10/02/2007	11/02/2007	12/02/2007	8	3	11	2
28/02/2007	20	Y	15/07/2006	5	Y	N	Y	Y	Y	Y	Y	15/08/2006	27/02/2007	28/02/2007	30	199	229	1
16/10/2006	38	Y	19/09/2006	5	Y	N	N	Y	Y	Y	Y	14/10/2006	15/10/2006	16/10/2006	25	3	28	1
01/02/2006	30	Y	10/01/2006	2	N	NA	Y	Y	Y	Y	Y	24/1/2006	30/1/2006	01/02/2006	14	8	22	2
15/02/2006	22	Y	23/01/2006	2	N	NA	Y	N	N	N	N	29/01/2006	14/02/2006	15/02/2006	6	17	23	1
01/02/2006	18	Y	12/02/2005	2	N	NA	Y	Y	Y	N	Y	12/03/2005	29/01/2006	01/02/2006	30	325	355	1
15/02/2006	42	Y	20/01/2006	2	Y	Y	Y	N	N	N	Y	01/02/2006	14/02/2006	15/02/2006	11	15	26	2
15/02/2006	62	Y	13/12/2005	5	Y	Y	N	N	Y	N	N	27/12/2005	15/02/2006	15/02/2006	14	54	68	2
15/02/2006	32	Y	14/08/2005	2	N	NA	Y	Y	Y	Y	Y	14/10/2005	12/02/2006	15/02/2006	60	127	187	2
22/02/2006	16	Y	22/07/2005	2	Y	N	Y	Y	Y	Y	Y	27/01/2006	21/02/2006	22/02/2006	190	26	216	2
6/03/2006	17	Y	12/03/2005	2	N	NA	Y	N	N	N	Y	09/06/2005	6/03/2006	6/03/2006	87	273	360	1
18/03/2006	30	Y	20/02/2006	2	Y	Y	Y	Y	Y	Y	Y	30/02/2006	16/03/2006	18/03/2006	10	19	29	1
20/03/2006	20	Y	24/02/2006	5	N	NA	Y	N	Y	N	Y	06/03/2006	19/03/2006	20/03/2006	12	15	27	2
23/03/2006	25	Y	01/10/2005	5	N	NA	Y	Y	Y	N	Y	01/11/2005	21/03/2006	23/03/2006	30	148	178	1
23/03/2006	36	Y	29/2/2006	5	Y	N	Y	Y	Y	Y	N	20/03/2006	21/03/2006	23/03/2006	21	4	25	1
04/04/2006	27	Y	10/2/2006	4	N	NA	N	N	Y	Y	Y	24/02/2006	03/04/2006	04/04/2006	14	41	55	2
06/05/2006	20	Y	18/03/2006	4	Y	N	Y	N	Y	Y	Y	2/04/2006	05/05/2006	06/05/2006	14	35	49	2
17/4/2006	23	Y	20/03/2006	5	Y	N	N	N	Y	N	N	14/04/2006	15/04/2006	17/4/2006	24	4	28	1
12/05/2006	31	Y	28/03/2006	5	N	NA	N	Y	Y	Y	Y	28/04/2006	09/05/2006	12/05/2006	30	15	45	1
25/04/2006	27	Y	02/04/2006	2	Y	N	Y	N	Y	Y	N	22/04/2006	23/04/2006	25/04/2006	20	4	24	1
16/05/2006	55	Y	01/05/2006	4	N	NA	Y	Y	N	N	Y	15/05/2006	15/05/2006	16/05/2006	14	2	16	2
23/05/2006	27	Y	21/02/2006	2	N	NA	Y	N	N	Y	Y	21/05/2006	23/05/2006	23/05/2006	90	3	93	1
25/04/2006	23	Y	5/02/2006	2	N	NA	N	N	N	N	Y	19/02/2006	24/04/2006	25/04/2006	14	67	81	2
30/05/2006	50	Y	27/03/2006	3	Y	Y	Y	N	Y	N	Y	4/04/2006	26/05/2006	30/05/2006	7	57	64	2
03/06/2006	78	Y	6/05/2006	5	N	NA	N	N	Y	N	Y	8/05/2006	1/06/2006	03/06/2006	2	26	28	2
5/06/2006	39	Y	04/11/2005	2	Y	N	Y	Y	N	Y	Y	09/11/2005	5/06/2006	5/06/2006	5	212	217	1
05/06/2006	28	Y	10/05/2006	4	N	NA	Y	N	N	Y	Y	25/05/2006	03/06/2006	05/06/2006	15	11	26	1
10/06/2006	62	Y	18/05/2006	5	N	NA	Y	Y	N	N	Y	07/06/2006	08/06/2006	10/06/2006	19	4	23	2
13/06/2006	30	Y	25/12/2005	5	Y	N	Y	Y	Y	Y	Y	20/01/2006	12/06/2006	13/06/2006	30	144	174	1
17/06/2006	25	Y	02/5/2006	5	N	NA	Y	N	N	N	Y	17/05/2006	13/06/2006	17/06/2006	15	31	46	2
18/06/2006	50	Y	18/3/2006	4	N	NA	Y	N	Y	N	Y	19/04/2006	17/06/2006	18/06/2006	31	60	91	2
24/06/2006	21	Y	13/6/2006	5	Y	N	N	N	N	Y	Y	14/06/2006	21/06/2006	24/06/2006	1	11	12	1
25/06/2006	29	Y	29/5/2006	5	Y	Y	Y	Y	Y	Y	Y	02/06/2006	25/06/2006	25/06/2006	3	24	27	1
26/06/2006	66	Y	5/2/2006	5	Y	N	Y	Y	Y	N	Y	20/02/2006	25/06/2006	26/06/2006	15	127	142	1
26/06/2006	45	Y	22/4/2006	5	Y	Y	N	N	N	Y	Y	07/05/2006	24/06/2006	26/06/2006	15	50	65	2
26/06/2006	48	Y	30/5/2006	5	Y	N	Y	Y	Y	Y	N	16/06/2006	26/06/2006	26/06/2006	16	11	27	1
27/06/2006	15	Y	2/06/2006	1	Y	N	Y	N	Y	N	Y	12/06/2006	26/06/2006	27/06/2006	10	16	26	1
13/06/2006	20	Y	30/2/2006	2	Y	N	Y	Y	Y	N	Y	30/03/2006	13/06/2006	13/06/2006	30	74	104	2
01/07/2006	35	Y	15/05/2006	5	N	NA	Y	N	N	Y	Y	30/05/2006	28/06/2006	01/07/2006	15	32	47	2
03/07/2006	46	Y	19/06/2006	4	N	NA	N	N	N	N	Y	29/06/2006	02/07/2006	03/07/2006	10	5	15	1
02/08/2006	35	Y	11/07/2006	2	N	NA	N	Y	N	Y	Y	26/07/2006	29/07/2006	02/08/2006	15	7	22	2
03/08/2006	22	Y	05/07/2006	5	Y	Y	Y	Y	N	Y	Y	07/07/2006	02/08/2006	03/08/2006	2	27	29	1
18/06/2006	30	Y	20/04/2006	2	N	NA	Y	N	Y	N	Y	11/05/2006	17/06/2006	18/06/2006	21	38	59	1
30/08/2006	15	Y	12/06/2006	2	N	NA	N	Y	N	Y	Y	12/07/2006	28/08/2006	30/08/2006	30	49	79	2
28/09/2006	26	Y	02/09/2006	2	N	NA	Y	Y	Y	Y	Y	05/09/2006	28/09/2006	28/09/2006	3	24	27	2
06/10/2006	25	Y	16/06/2006	5	Y	N	Y	Y	Y	Y	Y	16/07/2006	05/10/2006	06/10/2006	30	81	111	2
10/10/2006	27	Y	10/03/2006	2	N	NA	Y	Y	Y	Y	Y	05/06/2006	09/10/2006	10/10/2006	85	126	211	2
27/10/2006	40	Y	1/06/2006	2	N	NA	Y	Y	Y	Y	Y	15/10/2006	25/10/2006	27/10/2006	134	13	147	2
16/11/2006	23	Y	23/10/2006	2	Y	Y	N	N	N	Y	N	15/11/2006	16/11/2006	16/11/2006	22	2	24	1
26/11/2006	55	Y	29/10/2006	2	Y	N	Y	Y	Y	Y	Y	24/11/2006	26/11/2006	26/11/2006	25	3	28	1
17/11/2006	25	Y	25/8/2006	2	N	NA	Y	Y	Y	Y	Y	24/10/2006	16/11/2006	17/11/2006	59	24	83	2
08/12/2006	30	Y	30/08/2006	2	N	NA	N	N	Y	Y	Y	08/11/2006	08/12/2006	08/12/2006	68	31	99	2
15/12/2006	20	Y	28/11/2006	2	Y	N	Y	Y	N	N	N	13/12/2006	14/12/2006	15/12/2006	15	3	18	1
09/12/2006	26	Y	26/10/2006	2	Y	N	Y	Y	Y	Y	Y	11/11/2006	06/12/2006	09/12/2006	15	29	44	2
03/13/2006	21	Y	12/12/2006	2	N	NA	Y	Y	N	Y	Y	27/12/2006	28/12/2006	03/13/2006	15	7	22	2
30/01/2007	26	Y	07/01/2007	5	N	NA	Y	Y	Y	Y	Y	30/01/2007	30/01/2007	30/01/2007	23	1	24	2
25/01/2006	23	Y	03/1/2006	5	N	NA	Y	Y	N	Y	Y	18/01/2006	24/01/2006	25/01/2006	15	8	23	2
04/02/2006	25	Y	17/01/2006	4	Y	Y	Y	Y	N	Y	N	02/02/2006	03/02/2006	04/02/2006	15	3	18	2
14/02/2006	28	Y	4/13/2005	2	Y	N	Y	N	Y	Y	Y	06/01/2006	12/02/2006	14/02/2006	7	39	46	1
14/02/2006	48	Y	14/09/2005	2	Y	Y	Y	Y	Y	Y	Y	19/09/2005	13/02/2006	14/02/2006	5	151	156	2
03/03/2006	18	Y	14/01/2006	2	N	NA	Y	Y	Y	Y	Y	21/01/2006	02/03/2006	03/03/2006	7	43	50	2
10/03/2006	20	Y	24/02/2006	4	N	NA	Y	N	N	Y	Y	08/03/2006	09/03/2006	10/03/2006	14	3	17	2
16/03/2006	25	Y	23/02/2006	5	N	NA	N	N	Y	N	Y	29/02/2006	14/03/2006	16/03/2006	6	18	24	2
21/03/2006	35	Y	01/03/2006	5	Y	N	Y	N	N	Y	Y	06/03/2006	20/03/2006	21/03/2006	5	16	21	2
12/03/2006	45	Y	16/08/2005	4	N	NA	Y	Y	Y	Y	Y	23/08/2005	11/03/2006	12/03/2006	7	205	212	2
04/02/2006	22	Y	01/09/2005	5	Y	N	Y	Y	Y	Y	Y	06/09/2005	03/02/2006	04/02/2006	5	154	159	1
6/05/2006	19	Y	01/03/2006	2	Y	N	Y	Y	Y	Y	Y	10/04/2006	6/05/2006	6/05/2006	39	27	66	2
17/03/2006	80	Y	04/03/2006	2	Y	N	N	Y	N	Y	Y	14/03/2006	16/03/2006	17/03/2006	10	4	14	1
21/04/2006	45	Y	05/12/2005	2	N	NA	Y	N	Y	N	Y	23/12/2005	18/04/2006	21/04/2006	18	124	142	2
01/04/2006	18	Y	01/02/2006	2	N	NA	Y	Y	Y	Y	N	16/02/2006	30/03/2006	01/04/2006	15	46	61	1
25/03/2006	18	Y	28/02/2006	5	Y	N	Y	Y	Y	N	Y	30/02/2006	23/03/2006	25/03/2006	2	26	28	1
01/05/2006	16	Y	18/04/2006	2	N	NA	Y	Y	N	Y	Y	29/04/2006	30/04/2006	01/05/2006	11	3	14	2
20/05/2006	22	Y	26/04/2006	2	N	NA	Y	Y	Y	Y	Y	03/05/2006	19/05/2006	20/05/2006	7	18	25	2
20/05/2006	50	Y	01/09/2005	5	Y	N	Y	Y	Y	N	Y	21/10/2005	19/05/2006	20/05/2006	50	215	265	1
07/05/2006	16	Y	04/03/2006	2	Y	Y	N	Y	Y	Y	Y	25/03/2006	05/05/2006	07/05/2006	21	43	64	1
24/03/2006	32	Y	08/03/2006	3	Y	N	Y	N	N	Y	N	15/03/2006	23/03/2006	24/03/2006	7	10	17	1
14/06/2006	25	Y	23/5/2006	2	N	NA	Y	Y	Y	Y	Y	26/05/2006	13/06/2006	14/06/2006	3	19	22	2
22/06/2006	32	Y	17/11/2005	2	Y	Y	Y	Y	Y	Y	Y	12/01/2006	21/06/2006	22/06/2006	60	161	221	1
8/07/2006	21	Y	9/06/2006	5	N	NA	Y	Y	Y	Y	Y	16/06/2006	7/07/2006	8/07/2006	7	23	30	2
10/07/2006	28	Y	12/06/2006	5	Y	Y	Y	Y	N	Y	Y	19/06/2006	09/07/2006	10/07/2006	7	22	29	2
22/07/2006	67	Y	19/04/2006	2	Y	Y	Y	N	Y	N	Y	26/04/2006	20/07/2006	22/07/2006	7	87	94	2
24/07/2006	25	Y	03/07/2006	2	Y	Y	Y	Y	N	Y	Y	10/07/2006	23/07/2006	24/07/2006	7	15	22	1
09/08/2006	18	Y	18/07/2006	2	Y	N	Y	Y	Y	Y	Y	21/07/2006	09/08/2006	09/08/2006	3	19	22	1
16/08/2006	50	Y	7/05/2006	5	Y	Y	Y	N	Y	N	Y	14/05/2006	15/08/2006	16/08/2006	7	93	100	2
22/08/2006	45	Y	11/08/2006	2	Y	Y	Y	N	N	Y	Y	14/08/2006	22/08/2006	22/08/2006	3	9	12	2
26/08/2006	18	Y	12/08/2006	2	N	NA	Y	Y	N	Y	N	19/08/2006	24/08/2006	26/08/2006	7	8	15	2
29/08/2006	47	Y	08/08/2006	3	Y	N	Y	N	Y	Y	Y	17/08/2006	28/08/2006	29/08/2006	9	13	22	2
28/08/2006	65	Y	19/05/2006	2	Y	Y	Y	Y	Y	Y	Y	26/05/2006	26/08/2006	28/08/2006	7	93	100	2
05/09/2006	35	Y	07/03/2006	2	N	NA	Y	Y	Y	Y	Y	10/03/2006	04/09/2006	05/09/2006	3	176	179	2
13/09/2006	72	Y	03/03/2006	2	Y	N	Y	Y	Y	Y	Y	10/03/2006	12/09/2006	13/09/2006	7	184	191	1
27/09/2006	24	Y	3/09/2006	4	Y	N	Y	N	Y	Y	Y	10/09/2006	26/09/2006	27/09/2006	7	18	25	2
27/09/2006	25	Y	12/09/2006	3	N	NA	Y	Y	N	Y	N	14/09/2006	26/09/2006	27/09/2006	2	14	16	2
4/10/2006	35	Y	9/09/2006	4	N	NA	Y	Y	Y	Y	Y	13/09/2006	3/10/2006	4/10/2006	4	22	26	2
5/10/2006	30	Y	14/08/2006	3	N	NA	Y	Y	Y	N	Y	17/08/2006	4/10/2006	5/10/2006	3	49	52	2
17/10/2006	68	Y	16/01/2006	2	N	NA	Y	Y	N	Y	Y	16/03/2006	16/10/2006	17/10/2006	60	212	272	1
17/10/2006	30	Y	01/05/2006	5	Y	Y	Y	Y	N	Y	Y	08/05/2006	14/10/2006	17/10/2006	7	160	167	1
19/10/2006	21	Y	05/10/2006	2	N	NA	Y	Y	N	N	N	09/10/2006	18/10/2006	19/10/2006	4	11	15	2
19/10/2006	18	Y	07/04/2006	1	N	NA	Y	Y	Y	N	Y	10/04/2006	18/10/2006	19/10/2006	3	190	193	1
1/11/2006	19	Y	20/10/2006	2	N	NA	Y	Y	N	Y	Y	27/10/2006	30/10/2006	1/11/2006	7	5	12	2
11/11/2006	60	Y	11/09/2006	1	N	NA	Y	Y	Y	Y	Y	11/10/2006	9/11/2006	11/11/2006	30	31	61	2
18/11/2006	45	Y	03/08/2006	2	Y	N	Y	N	Y	N	Y	03/09/2006	17/11/2006	18/11/2006	30	76	106	1
30/11/2006	30	Y	30/6/2006	5	N	NA	N	Y	N	N	Y	30/07/2006	29/11/2006	30/11/2006	30	121	151	2
14/12/2006	45	Y	24/11/2006	4	N	NA	Y	N	Y	N	Y	12/12/2006	13/12/2006	14/12/2006	18	3	21	1
14/12/2006	64	Y	15/10/2006	3	Y	N	Y	Y	Y	N	Y	30/10/2006	13/12/2006	14/12/2006	15	45	60	2
02/12/2006	40	Y	01/02/2006	2	N	NA	Y	Y	Y	N	Y	02/03/2006	01/12/2006	02/12/2006	31	271	302	2
07/01/2007	28	Y	25/12/2006	3	Y	Y	N	Y	N	Y	Y	05/01/2006	06/01/2007	07/01/2007	15	3	18	2
29/01/2006	45	Y	12/10/2005	2	Y	N	Y	Y	Y	Y	Y	10/11/2005	27/01/2006	29/01/2006	28	85	113	2
8/02/2006	22	Y	16/01/2006	2	Y	Y	Y	Y	N	Y	Y	30/01/2006	7/02/2006	8/02/2006	14	9	23	2
06/03/2006	35	Y	04/03/2004	3	Y	N	Y	Y	Y	Y	Y	10/03/2005	03/03/2006	06/03/2006	371	362	733	2
11/04/2006	25	Y	20/03/2006	2	Y	Y	Y	Y	Y	Y	Y	25/03/2006	09/04/2006	11/04/2006	5	17	22	1
11/04/2006	48	N	25/02/2006	5	N	NA	N	Y	Y	Y	Y	09/03/2006	10/04/2006	11/04/2006	14	33	47	2
12/04/2006	37	Y	2/02/2005	3	Y	N	Y	Y	Y	Y	Y	10/04/2006	11/04/2006	12/04/2006	433	3	436	1
28/04/2006	22	N	1/04/2006	5	N	NA	Y	Y	Y	Y	Y	24/04/2006	25/04/2006	28/04/2006	23	5	28	1
05/05/2006	25	Y	16/01/2006	2	Y	N	Y	Y	Y	Y	Y	01/02/2006	04/05/2006	05/05/2006	15	95	110	2
05/05/2006	30	Y	01/01/2005	5	Y	N	Y	Y	Y	Y	Y	02/01/2006	03/05/2006	05/05/2006	366	124	490	2
08/06/2006	30	Y	21/05/2006	2	Y	N	Y	Y	N	Y	Y	06/06/2006	08/06/2006	08/06/2006	15	3	18	1
12/06/2006	43	Y	18/05/2006	2	Y	N	Y	Y	Y	Y	Y	10/06/2006	11/06/2006	12/06/2006	22	3	25	1
24/06/2006	19	Y	4/05/2006	2	Y	N	Y	N	Y	Y	Y	05/06/2006	23/06/2006	24/06/2006	31	20	51	2
24/06/2006	35	Y	01/03/2006	2	Y	N	Y	Y	Y	Y	Y	03/05/2006	22/06/2006	24/06/2006	62	52	114	2
09/07/2006	27	Y	20/06/2006	2	Y	N	Y	Y	N	Y	Y	05/07/2006	07/07/2006	09/07/2006	15	5	20	1
17/07/2006	27	Y	30/04/2006	5	Y	N	Y	N	Y	Y	Y	13/07/2006	16/07/2006	17/07/2006	73	5	78	2
19/07/2006	50	Y	1/06/2006	5	Y	N	Y	N	Y	Y	Y	16/07/2006	17/07/2006	19/07/2006	45	4	49	2
06/08/2006	45	Y	22/07/2006	4	Y	N	Y	Y	N	Y	Y	04/08/2006	05/08/2006	06/08/2006	12	3	15	1
06/08/2006	30	Y	20/07/2006	4	Y	N	Y	Y	N	Y	Y	04/08/2006	05/08/2006	06/08/2006	14	3	17	1
07/08/2006	25	Y	13/07/2006	4	Y	N	N	Y	Y	Y	Y	04/08/2006	05/08/2006	07/08/2006	21	4	25	2
20/08/2006	50	Y	11/04/2006	5	N	NA	Y	Y	Y	Y	Y	17/08/2006	19/08/2006	20/08/2006	126	4	130	2
24/08/2006	47	Y	26/05/2005	2	Y	N	Y	Y	Y	Y	Y	27/05/2006	23/08/2006	24/08/2006	366	88	454	2
06/09/2006	50	Y	07/03/2006	5	N	NA	Y	Y	Y	Y	Y	10/05/2006	04/09/2006	06/09/2006	63	117	180	2
08/09/2006	75	Y	13/08/2006	5	Y	N	Y	Y	Y	Y	Y	05/09/2006	06/09/2006	08/09/2006	22	4	26	2
12/09/2006	70	Y	21/08/2006	5	Y	N	N	N	Y	N	Y	10/09/2006	11/09/2006	12/09/2006	19	3	22	1
03/10/2006	20	Y	06/08/2006	5	Y	N	N	Y	Y	Y	Y	01/10/2006	02/10/2006	03/10/2006	55	3	58	1
05/10/2006	26	Y	26/09/2006	2	N	NA	Y	Y	N	Y	Y	03/10/2006	04/10/2006	05/10/2006	7	3	10	2
09/10/2006	35	Y	22/09/2006	5	Y	N	Y	Y	Y	Y	Y	07/10/2006	08/10/2006	09/10/2006	15	3	18	1
01/09/2006	45	Y	19/08/2006	2	Y	N	Y	Y	Y	Y	Y	28/08/2006	30/08/2006	01/09/2006	9	4	13	2
29/11/2006	45	Y	27/08/2006	4	Y	N	Y	Y	Y	Y	Y	27/11/2006	28/11/2006	29/11/2006	90	3	93	2
29/11/2006	75	Y	21/11/2006	5	N	NA	Y	Y	Y	Y	Y	27/11/2006	28/11/2006	29/11/2006	6	3	9	2
07/12/2006	16	Y	01/08/2006	2	Y	N	Y	Y	Y	Y	Y	05/12/2006	06/12/2006	07/12/2006	124	3	127	2
30/12/2006	21	Y	12/12/2006	5	Y	Y	Y	Y	Y	Y	Y	27/12/2006	28/12/2006	30/12/2006	15	4	19	1
07/01/2007	18	Y	22/12/2006	5	Y	N	N	Y	Y	Y	Y	05/01/2007	06/01/2007	07/01/2007	18	3	21	2
8/01/2007	27	Y	15/12/2006	4	Y	Y	Y	Y	Y	Y	Y	04/01/2007	05/01/2007	8/01/2007	24	5	29	1
20/01/2007	23	Y	01/01/2007	2	N	NA	Y	Y	Y	Y	Y	15/01/2007	18/01/2007	20/01/2007	14	6	20	1
23/01/2007	20	Y	01/13/2006	5	N	NA	Y	Y	Y	Y	Y	20/01/2007	22/01/2007	23/01/2007	24	4	28	1
28/01/2007	80	Y	30/09/2005	5	Y	N	Y	Y	Y	Y	Y	25/01/2007	26/01/2007	28/01/2007	120	4	124	2
12/02/2007	17	Y	21/01/2007	2	Y	N	Y	Y	Y	Y	Y	10/02/2007	12/02/2007	12/02/2007	19	3	22	1
29/02/2007	28	Y	01/09/2006	2	Y	N	Y	Y	Y	Y	Y	26/02/2007	28/02/2007	29/02/2007	180	4	184	2
11/03/2006	18	Y	17/02/2006	2	Y	N	Y	Y	Y	Y	Y	10/03/2006	11/03/2006	11/03/2006	23	2	25	1
20/02/2006	22	Y	16/08/2005	5	Y	N	Y	Y	Y	Y	Y	24/08/2005	20/02/2006	20/02/2006	8	182	190	1
29/02/2006	16	Y	30/11/2005	4	Y	N	Y	N	N	Y	Y	25/01/2006	26/02/2006	29/02/2006	61	35	96	2
28/05/2006	45	Y	8/02/2006	2	Y	N	Y	Y	Y	Y	Y	27/05/2006	28/05/2006	28/05/2006	109	2	111	1
14/06/2006	28	Y	19/02/2005	5	Y	Y	Y	Y	Y	N	Y	15/06/2005	12/06/2006	14/06/2006	116	365	481	1
26/07/2006	24	Y	29/04/2006	5	N	NA	Y	N	Y	Y	Y	20/05/2006	24/07/2006	26/07/2006	21	67	88	2
10/07/2006	18	Y	21/01/2006	5	N	NA	Y	Y	Y	N	Y	14/06/2006	10/07/2006	10/07/2006	143	27	170	2
29/08/2006	50	Y	4/04/2006	3	Y	N	Y	N	Y	N	Y	11/05/2006	20/08/2006	29/08/2006	37	109	146	2
9/09/2006	40	Y	16/08/2006	5	Y	N	Y	Y	Y	Y	Y	8/09/2006	8/09/2006	9/09/2006	22	2	24	2
9/09/2006	55	N	07/09/2005	3	N	NA	N	Y	Y	N	Y	8/09/2006	8/09/2006	9/09/2006	365	2	367	2
16/08/2006	22	N	20/07/2006	3	N	NA	N	Y	Y	Y	Y	8/08/2006	8/08/2006	16/08/2006	18	9	27	2
19/09/2006	42	Y	28/09/2005	5	N	NA	Y	Y	Y	Y	Y	15/09/2006	17/09/2006	19/09/2006	352	5	357	2
07/10/2006	39	Y	07/05/2006	3	N	NA	Y	Y	N	Y	Y	5/08/2006	06/10/2006	07/10/2006	88	63	151	2
03/11/2006	35	Y	13/10/2006	2	N	NA	Y	Y	Y	Y	Y	16/10/2006	02/11/2006	03/11/2006	3	18	21	2
24/01/2007	28	Y	5/10/2006	5	N	NA	Y	N	Y	N	Y	20/10/2006	23/01/2007	24/01/2007	15	100	115	2
27/02/2006	45	Y	16/11/2005	2	Y	Y	Y	N	Y	N	Y	11/01/2006	26/02/2006	27/02/2006	60	47	107	1
11/03/2006	25	Y	01/09/2005	2	Y	Y	N	Y	Y	Y	Y	02/10/2005	10/03/2006	11/03/2006	31	165	196	1
22/05/2006	27	Y	12/06/2005	5	Y	Y	Y	Y	Y	Y	Y	07/02/2006	21/05/2006	22/05/2006	240	106	346	1
9/5/2006	65	Y	10/04/2005	1	Y	N	Y	Y	Y	Y	Y	10/10/2005	9/5/2006	9/5/2006	180	215	395	2
12/05/2006	33	Y	10/02/2006	2	Y	N	Y	Y	Y	N	Y	10/04/2006	12/05/2006	12/05/2006	60	33	93	2
14/09/2006	21	Y	20/08/2006	5	Y	N	Y	Y	Y	Y	Y	12/09/2006	13/09/2006	14/09/2006	22	3	25	2
26/10/2006	48	Y	29/09/2006	2	Y	N	Y	Y	Y	Y	N	23/10/2006	24/10/2006	26/10/2006	24	4	28	1
22/11/2006	72	Y	18/09/2006	2	Y	N	Y	Y	Y	Y	Y	20/11/2006	21/11/2006	22/11/2006	62	3	65	1
05/02/2007	20	Y	16/01/2007	2	Y	Y	Y	Y	N	Y	Y	04/02/2007	05/02/2007	05/02/2007	18	2	20	1
16/02/2006	45	Y	7/02/2005	1	Y	N	Y	Y	Y	Y	Y	15/02/2005	15/02/2006	16/02/2006	8	367	375	2
04/04/2006	24	Y	16/09/2005	2	Y	N	Y	Y	Y	Y	Y	30/09/2005	03/04/2006	04/04/2006	14	190	204	1
15/04/2006	30	Y	27/03/2006	2	Y	Y	Y	Y	Y	Y	Y	11/04/2006	14/04/2006	15/04/2006	14	5	19	1
23/04/2006	67	Y	7/07/2005	2	Y	Y	Y	Y	Y	Y	Y	17/04/2006	17/04/2006	23/04/2006	285	7	292	1
12/05/2006	25	Y	7/03/2006	5	Y	Y	Y	Y	Y	Y	Y	07/05/2006	10/05/2006	12/05/2006	60	6	66	2
19/05/2006	22	Y	11/02/2006	2	N	NA	Y	Y	Y	Y	Y	14/05/2006	14/05/2006	19/05/2006	93	6	99	2
1/06/2006	60	Y	14/01/2003	5	Y	Y	Y	Y	Y	Y	Y	13/02/2003	29/05/2006	1/06/2006	29	1204	1233	2
13/06/2006	22	Y	13/05/2006	2	N	NA	Y	Y	Y	Y	Y	20/05/2006	12/06/2006	13/06/2006	7	24	31	1
15/08/2006	15	Y	12/06/2006	2	N	NA	Y	Y	Y	Y	N	27/07/2006	14/08/2006	15/08/2006	45	19	64	1
14/01/2007	36	Y	2/10/2006	5	Y	Y	Y	Y	N	Y	Y	6/01/2007	9/01/2007	14/01/2007	99	9	108	1
30/03/2006	40	Y	04/03/2006	2	Y	N	Y	Y	Y	Y	Y	12/03/2006	27/03/2006	30/03/2006	8	19	27	1
09/04/2006	15	Y	03/13/2005	2	Y	N	N	Y	N	N	Y	05/01/2006	09/04/2006	09/04/2006	7	95	102	1
14/05/2006	35	Y	21/3/2006	2	N	NA	Y	Y	Y	N	Y	30/04/2006	13/05/2006	14/05/2006	39	15	54	2
7/08/2006	36	Y	01/06/2006	5	Y	N	Y	Y	Y	Y	Y	15/06/2006	07/08/2006	7/08/2006	14	53	67	1
17/08/2006	27	Y	13/04/2006	5	N	NA	Y	Y	Y	Y	Y	18/04/2006	17/08/2006	17/08/2006	5	120	125	2
16/10/2006	60	Y	28/09/2006	4	Y	Y	N	N	Y	N	Y	2/10/2006	15/10/2006	16/10/2006	4	15	19	1
27/12/2006	36	Y	01/11/2006	5	N	NA	Y	N	Y	Y	Y	18/11/2006	26/12/2006	27/12/2006	17	40	57	2
15/01/2007	42	Y	01/11/2006	2	N	NA	Y	Y	Y	N	Y	10/01/2007	13/01/2007	15/01/2007	74	6	80	2
21/01/2007	50	Y	01/10/2006	5	Y	N	Y	N	Y	Y	Y	02/11/2006	20/01/2007	21/01/2007	31	85	116	1
24/01/2007	23	Y	02/03/2005	2	N	NA	Y	Y	Y	Y	Y	04/03/2005	24/01/2007	24/01/2007	2	691	693	1
10/05/2006	57	Y	18/04/2006	2	Y	N	Y	N	Y	Y	Y	9/05/2006	10/05/2006	10/05/2006	21	2	23	1
16/04/2006	47	Y	06/11/2005	2	Y	N	Y	Y	Y	Y	Y	05/12/2005	05/04/2006	16/04/2006	29	137	166	2
23/04/2006	50	Y	01/04/2006	2	Y	N	Y	Y	Y	Y	Y	22/04/2006	22/04/2006	23/04/2006	21	2	23	1
19/09/2006	53	Y	16/04/2006	2	Y	N	Y	Y	Y	Y	Y	26/04/2006	18/09/2006	19/09/2006	10	144	154	1
28/09/2006	65	Y	23/02/2006	2	N	NA	Y	Y	Y	Y	Y	23/03/2006	26/09/2006	28/09/2006	30	185	215	2
22/10/2006	70	Y	9/10/2006	2	Y	N	N	Y	Y	Y	Y	21/10/2006	22/10/2006	22/10/2006	12	2	14	1
9/01/2007	20	Y	04/13/2006	5	Y	N	Y	N	N	Y	Y	7/01/2007	8/01/2007	9/01/2007	8	3	11	1
14/01/2007	48	Y	01/09/2006	2	Y	N	Y	N	Y	N	Y	12/01/2007	12/01/2007	14/01/2007	136	3	139	2
6/11/2006	54	Y	12/10/2006	2	N	NA	Y	Y	Y	N	N	15/10/2006	4/11/2006	6/11/2006	3	22	25	2
05/03/2006	33	Y	18/02/2006	2	N	NA	Y	N	N	Y	N	03/03/2006	04/03/2006	05/03/2006	15	3	18	1
19/03/2006	50	Y	11/03/2006	4	Y	N	N	Y	Y	N	Y	18/03/2006	18/03/2006	19/03/2006	7	2	9	2
25/03/2006	50	Y	13/02/2005	2	N	NA	Y	Y	Y	Y	Y	12/02/2006	24/03/2006	25/03/2006	364	44	408	2
29/03/2006	25	Y	15/09/2005	5	Y	N	Y	Y	Y	Y	Y	25/10/2005	27/03/2006	29/03/2006	40	160	200	2
29/05/2006	29	Y	07/02/2006	2	N	NA	Y	Y	N	N	Y	12/02/2006	28/05/2006	29/05/2006	5	108	113	1
02/09/2006	28	Y	05/04/2006	2	N	NA	Y	N	N	Y	Y	12/05/2006	01/09/2006	02/09/2006	37	111	148	1
01/09/2006	57	Y	01/03/2006	2	N	NA	Y	N	Y	Y	Y	8/03/2006	30/08/2006	01/09/2006	7	174	181	2
4/11/2006	26	Y	05/10/2006	2	N	NA	Y	Y	Y	Y	N	20/10/2006	3/11/2006	4/11/2006	15	15	30	1
4/11/2006	45	Y	18/10/2006	2	N	NA	Y	Y	Y	N	Y	27/10/2006	3/11/2006	4/11/2006	9	8	17	2
15/11/2006	30	Y	25/10/2006	3	N	NA	N	Y	Y	Y	Y	14/11/2006	14/11/2006	15/11/2006	19	2	21	2
23/11/2006	50	Y	27/10/2006	2	Y	N	Y	N	Y	Y	N	20/11/2006	22/11/2006	23/11/2006	23	4	27	2
4/12/2006	35	Y	20/11/2006	2	N	NA	Y	N	Y	Y	Y	23/11/2006	4/12/2006	4/12/2006	3	12	15	1
22/12/2006	80	Y	20/10/2006	2	N	NA	Y	N	Y	Y	N	20/12/2006	21/12/2006	22/12/2006	60	3	63	2
28/12/2006	33	Y	03/09/2006	2	N	NA	Y	N	N	N	Y	10/09/2006	27/12/2006	28/12/2006	7	109	116	1
22/1/2007	70	Y	29/12/2006	2	Y	N	Y	N	Y	N	Y	30/12/2006	20/01/2007	22/1/2007	1	28	29	2
12/2/2007	28	Y	01/01/2007	3	N	NA	N	N	Y	Y	Y	01/02/2007	10/2/2007	12/2/2007	30	12	42	2
20/02/2007	20	Y	03/01/2007	5	N	NA	N	N	N	N	N	01/02/2007	18/02/2007	20/02/2007	28	20	48	2
21/02/2007	52	Y	30/08/2006	2	Y	Y	Y	Y	Y	Y	Y	15/09/2006	20/02/2007	21/02/2007	15	162	177	1
7/04/2006	48	Y	08/07/2004	2	Y	N	Y	Y	Y	Y	Y	09/07/2005	5/04/2006	7/04/2006	366	274	640	2
11/05/2006	35	Y	02/01/2005	5	Y	Y	Y	Y	Y	Y	Y	02/1/2006	10/5/2006	11/05/2006	365	130	495	2
13/05/2006	24	Y	03/04/2006	3	Y	N	Y	Y	Y	Y	Y	23/04/2006	13/05/2006	13/05/2006	20	21	41	1
04/07/2006	27	N	02/5/2006	3	Y	Y	Y	Y	Y	Y	Y	02/07/2006	03/07/2006	04/07/2006	60	3	63	1
22/07/2006	45	Y	08/10/2005	2	Y	Y	Y	Y	Y	Y	Y	20/07/2006	21/07/2006	22/07/2006	287	3	290	1
07/08/2006	24	Y	28/07/2006	5	Y	N	Y	Y	N	Y	Y	06/08/2006	07/08/2006	07/08/2006	8	2	10	1
27/09/2006	18	Y	30/08/2006	5	Y	N	Y	N	Y	Y	Y	14/09/2006	25/09/2006	27/09/2006	14	14	28	1
8/10/2006	18	N	14/05/2006	5	N	NA	Y	Y	Y	Y	Y	12/09/2006	13/09/2006	8/10/2006	118	27	145	2
26/10/2006	33	Y	22/06/2006	5	Y	Y	Y	Y	Y	Y	Y	21/10/2006	22/10/2006	26/10/2006	119	6	125	1
28/10/2006	35	Y	30/09/2006	5	N	NA	Y	Y	Y	Y	N	5/10/2006	24/10/2006	28/10/2006	5	24	29	1
12/07/2006	15	N	16/05/2006	2	N	NA	Y	Y	N	Y	Y	16/06/2006	08/07/2006	12/07/2006	30	27	57	2
26/11/2006	30	Y	15/11/2006	2	Y	N	Y	N	Y	N	Y	25/11/2006	26/11/2006	26/11/2006	10	2	12	1
15/12/2006	25	Y	22/11/2006	2	Y	N	N	Y	Y	N	Y	12/12/2006	13/12/2006	15/12/2006	20	4	24	1
30/12/2006	60	Y	26/12/2006	5	Y	N	Y	N	N	Y	Y	28/12/2006	29/12/2006	30/12/2006	2	3	5	1
5/13/2006	28	Y	23/12/2006	5	Y	Y	Y	N	Y	N	Y	1/13/2006	2/13/2006	5/13/2006	8	5	13	2
3/02/2007	55	Y	01/11/2006	5	Y	N	N	N	Y	N	Y	27/01/2007	28/01/2007	3/02/2007	91	7	98	2
11/02/2007	28	Y	19/08/2005	2	N	NA	Y	Y	N	Y	Y	15/09/2005	08/02/2007	11/02/2007	26	517	543	2
23/05/2006	15	Y	28/04/2006	2	N	NA	Y	N	Y	N	Y	01/05/2006	23/05/2006	23/05/2006	3	23	26	2
11/07/2006	46	Y	19/06/2006	5	Y	N	Y	Y	Y	Y	Y	22/06/2006	09/07/2006	11/07/2006	3	20	23	2
9/08/2006	24	Y	17/07/2006	5	Y	N	Y	Y	Y	N	N	28/07/2006	07/08/2006	9/08/2006	11	12	23	2
18/10/2006	20	Y	13/10/2006	5	N	NA	Y	Y	N	Y	Y	16/10/2006	17/10/2006	18/10/2006	3	3	6	1
26/10/2006	30	Y	18/10/2006	2	Y	N	Y	Y	N	N	N	23/10/2006	24/10/2006	26/10/2006	5	4	9	1
11/11/2006	53	Y	13/10/2006	5	Y	N	N	N	Y	N	N	07/11/2006	10/11/2006	11/11/2006	24	5	29	1
21/12/2006	50	Y	26/11/2006	2	Y	N	Y	N	Y	Y	Y	19/12/2006	20/12/2006	21/12/2006	23	3	26	1
24/12/2006	40	Y	02/02/2006	3	Y	N	N	Y	N	N	Y	21/12/2006	22/12/2006	24/12/2006	319	4	323	2
23/1/2007	55	Y	17/01/2007	4	N	NA	Y	N	N	N	Y	22/01/2007	22/1/2007	23/1/2007	5	2	7	2
30/02/2006	48	Y	22/08/2005	5	Y	N	Y	Y	Y	Y	Y	23/09/2005	30/02/2006	30/02/2006	31	163	194	1
02/03/2006	38	Y	16/01/2006	2	N	NA	Y	N	Y	N	Y	23/01/2006	01/03/2006	02/03/2006	7	40	47	2
14/03/2006	45	N	05/13/2006	2	N	NA	N	N	Y	N	Y	14/01/2006	13/03/2006	14/03/2006	14	61	75	2
12/04/2006	23	Y	04/04/2006	2	Y	N	N	Y	Y	Y	N	11/04/2006	11/04/2006	12/04/2006	7	2	9	1
06/05/2006	20	Y	20/03/2006	2	Y	Y	N	N	Y	Y	Y	27/03/2006	05/05/2006	06/05/2006	7	40	47	2
29/05/2006	35	Y	29/02/2006	2	Y	N	Y	N	Y	Y	Y	5/03/2006	27/05/2006	29/05/2006	6	85	91	2
11/06/2006	26	Y	16/12/2005	2	Y	N	Y	Y	Y	N	N	23/12/2005	10/06/2006	11/06/2006	7	174	181	1
07/07/2006	28	Y	01/01/2006	2	Y	Y	Y	Y	Y	Y	Y	19/5/2006	6/07/2006	07/07/2006	138	49	187	1
08/6/2006	20	Y	24/05/2006	5	N	NA	Y	N	Y	Y	Y	07/6/2006	07/6/2006	08/6/2006	13	2	15	1
27/09/2006	31	Y	8/09/2005	2	N	NA	Y	Y	Y	Y	Y	22/09/2005	26/09/2006	27/09/2006	14	371	385	2
11/10/2006	51	Y	01/08/2005	2	N	NA	Y	Y	Y	N	Y	01/09/2005	09/10/2006	11/10/2006	30	406	436	2
09/11/2006	54	Y	17/06/2006	2	Y	Y	Y	Y	N	Y	Y	01/07/2006	08/11/2006	09/11/2006	14	129	143	1
11/04/2006	20	Y	15/09/2005	3	Y	Y	Y	Y	Y	Y	Y	16/10/2005	09/04/2006	11/04/2006	31	181	212	1
25/04/2006	30	Y	12/02/2005	4	Y	N	Y	Y	Y	Y	Y	16/03/2005	22/04/2006	25/04/2006	34	405	439	2
25/04/2006	45	Y	1/01/2005	2	Y	Y	Y	Y	Y	Y	Y	02/02/2005	23/04/2006	25/04/2006	31	449	480	2
03/06/2006	22	Y	21/01/2006	5	Y	Y	Y	Y	Y	Y	Y	05/02/2006	01/06/2006	03/06/2006	14	119	133	2
19/06/2006	54	Y	23/05/2006	2	Y	N	Y	Y	Y	Y	Y	03/06/2006	18/06/2006	19/06/2006	10	17	27	1
21/06/2006	40	Y	03/06/2006	5	Y	Y	Y	Y	Y	Y	Y	08/06/2006	21/06/2006	21/06/2006	5	14	19	2
11/07/2006	20	Y	15/06/2006	3	Y	Y	Y	Y	Y	Y	Y	27/06/2006	28/06/2006	11/07/2006	12	15	27	1
15/07/2006	25	Y	13/04/2006	5	N	NA	Y	Y	Y	Y	Y	19/05/2006	13/07/2006	15/07/2006	36	57	93	1
1/08/2006	54	Y	30/04/2006	2	Y	Y	Y	Y	Y	Y	Y	15/06/2006	29/07/2006	1/08/2006	45	47	92	2
01/08/2006	18	Y	14/07/2006	4	N	NA	Y	Y	Y	Y	Y	29/07/2006	30/07/2006	01/08/2006	15	3	18	2
16/08/2006	54	Y	3/04/2006	4	Y	Y	Y	Y	Y	Y	Y	14/08/2006	15/08/2006	16/08/2006	131	3	134	2
22/08/2006	25	Y	16/06/2006	2	Y	Y	Y	Y	Y	Y	Y	07/07/2006	21/08/2006	22/08/2006	21	46	67	1
23/08/2006	24	Y	08/07/2006	5	Y	Y	Y	Y	Y	Y	Y	22/07/2006	16/08/2006	23/08/2006	14	32	46	1
08/09/2006	43	Y	19/08/2006	4	Y	Y	Y	Y	Y	Y	N	05/09/2006	6/09/2006	08/09/2006	16	4	20	2
28/08/2006	52	Y	12/04/2006	5	Y	N	Y	Y	N	Y	Y	13/05/2006	24/08/2006	28/08/2006	31	106	137	2
04/09/2006	28	Y	01/01/2006	2	Y	N	Y	Y	Y	Y	Y	02/02/2006	03/09/2006	04/09/2006	31	213	244	1
04/09/2006	38	Y	13/08/2006	4	Y	Y	Y	Y	Y	Y	Y	02/09/2006	03/09/2006	04/09/2006	19	3	22	2
06/10/2006	20	Y	11/09/2006	5	N	NA	Y	N	Y	N	Y	03/10/2006	04/10/2006	06/10/2006	22	4	26	2
10/10/2006	48	Y	24/09/2006	2	Y	Y	Y	Y	Y	Y	Y	03/10/2006	09/10/2006	10/10/2006	9	8	17	2
25/11/2006	48	Y	10/01/2005	4	Y	N	Y	Y	Y	Y	Y	10/03/2005	23/11/2006	25/11/2006	60	621	681	1
26/10/2006	20	N	26/09/2006	4	N	NA	N	Y	Y	Y	Y	24/10/2006	25/10/2006	26/10/2006	28	3	31	2
07/12/2006	25	Y	15/10/2006	2	Y	N	Y	Y	Y	Y	Y	29/10/2006	06/12/2006	07/12/2006	15	39	54	1
15/02/2007	23	Y	01/11/2006	2	N	NA	Y	Y	Y	Y	Y	16/11/2006	14/02/2007	15/02/2007	15	95	110	2
29/02/2007	45	Y	2/02/2007	3	Y	Y	Y	Y	Y	Y	Y	27/02/2007	28/02/2007	29/02/2007	25	3	28	2
06/02/2006	31	Y	10/03/2005	5	Y	Y	Y	Y	Y	Y	Y	21/10/2005	30/01/2006	06/02/2006	221	111	332	1
14/04/2006	18	Y	10/11/2005	4	N	NA	Y	Y	Y	N	Y	11/04/2006	12/04/2006	14/04/2006	156	4	160	2
26/04/2006	25	Y	23/05/2004	5	N	NA	N	Y	N	N	Y	23/05/2005	24/04/2006	26/04/2006	365	339	704	2
02/05/2006	42	Y	03/05/2005	4	N	NA	Y	Y	N	N	Y	03/06/2005	01/05/2006	02/05/2006	30	335	365	2
13/06/2006	40	Y	02/01/2006	2	Y	Y	Y	Y	Y	Y	Y	10/01/2006	11/06/2006	13/06/2006	8	154	162	1
14/06/2006	30	Y	18/11/2003	4	N	NA	Y	Y	Y	Y	Y	09/12/2003	12/06/2006	14/06/2006	21	921	942	2
01/07/2006	51	Y	29/05/2006	2	Y	N	N	N	Y	Y	Y	01/06/2006	28/06/2006	01/07/2006	2	31	33	1
11/07/2006	18	Y	02/04/2006	5	Y	Y	N	N	Y	Y	Y	07/04/2006	10/07/2006	11/07/2006	5	95	100	1
28/07/2006	21	Y	06/07/2006	5	Y	Y	N	Y	Y	Y	Y	08/07/2006	26/07/2006	28/07/2006	2	21	23	1
21/09/2006	40	Y	27/08/2006	5	N	NA	Y	N	Y	Y	Y	15/09/2006	20/09/2006	21/09/2006	18	7	25	2
02/10/2006	48	Y	11/09/2006	2	Y	N	Y	Y	Y	N	Y	27/09/2006	30/09/2006	02/10/2006	16	6	22	1
04/10/2006	30	Y	17/09/2005	1	Y	Y	N	Y	Y	Y	Y	2/10/2005	03/10/2006	04/10/2006	15	368	383	1
20/10/2006	50	Y	20/12/2004	2	Y	Y	Y	Y	Y	Y	Y	28/01/2005	19/10/2006	20/10/2006	43	628	671	2
23/10/2006	26	Y	23/02/2006	2	Y	N	N	Y	Y	Y	Y	30/02/2006	22/10/2006	23/10/2006	7	234	241	1
13/12/2006	70	Y	10/10/2006	5	Y	N	Y	Y	Y	N	Y	10/11/2006	10/12/2006	13/12/2006	30	34	64	2
27/01/2007	33	Y	28/10/2006	5	Y	Y	Y	Y	Y	Y	Y	23/01/2007	24/01/2007	27/01/2007	90	5	95	1
27/01/2007	50	Y	2/11/2005	2	Y	Y	Y	Y	Y	Y	Y	26/01/2006	26/01/2007	27/01/2007	89	367	456	2
13/02/2007	25	Y	16/01/2007	5	Y	Y	N	N	Y	Y	Y	20/01/2007	12/02/2007	13/02/2007	4	24	28	2
14/02/2007	40	Y	08/12/2006	2	Y	Y	Y	Y	Y	Y	Y	16/12/2006	13/02/2007	14/02/2007	8	64	72	1
27/02/2007	28	Y	27/1/2007	3	Y	Y	Y	Y	Y	Y	Y	28/01/2007	25/02/2007	27/02/2007	1	30	31	1
30/01/2006	28	N	5/04/2005	5	N	NA	N	Y	Y	Y	Y	30/01/2006	30/01/2006	30/01/2006	300	1	301	2
03/7/2006	24	Y	10/06/2006	5	N	NA	N	Y	Y	Y	N	01/7/2006	01/7/2006	03/7/2006	21	3	24	2
10/7/2006	58	Y	16/06/2006	2	Y	Y	Y	Y	Y	Y	Y	08/7/2006	09/7/2006	10/7/2006	22	3	25	1
16/07/2006	28	Y	19/10/2005	5	Y	N	Y	Y	Y	Y	Y	14/03/2006	8/07/2006	16/07/2006	150	123	273	2
29/8/2006	28	Y	3/08/2006	5	N	NA	Y	Y	Y	Y	Y	28/8/2006	29/8/2006	29/8/2006	25	2	27	2
21/9/2006	60	Y	1/09/2006	4	Y	N	Y	Y	Y	Y	Y	19/9/2006	21/9/2006	21/9/2006	18	3	21	2
07/12/2006	48	Y	30/9/2006	2	N	NA	N	Y	Y	Y	Y	09/11/2006	2/12/2006	07/12/2006	39	28	67	1
02/12/2006	41	Y	16/11/2006	2	N	NA	Y	N	Y	Y	Y	01/12/2006	01/12/2006	02/12/2006	15	2	17	1
28/12/2006	45	Y	30/08/2006	2	Y	Y	Y	Y	Y	N	Y	05/09/2006	28/12/2006	28/12/2006	5	114	119	2
01/02/2006	30	Y	16/10/2005	2	Y	N	Y	Y	Y	Y	Y	02/11/2005	30/01/2006	01/02/2006	16	95	111	1
20/02/2006	32	Y	12/01/2006	2	N	NA	Y	N	Y	Y	Y	19/1/2006	20/02/2006	20/02/2006	7	31	38	1
26/02/2006	38	Y	05/09/2005	5	Y	Y	Y	Y	Y	Y	Y	06/10/2005	23/02/2006	26/02/2006	31	146	177	1
26/02/2006	72	Y	05/12/2005	4	Y	Y	N	Y	Y	Y	Y	12/12/2005	25/02/2006	26/02/2006	7	80	87	2
4/03/2006	16	Y	21/01/2006	2	Y	N	Y	Y	Y	Y	Y	05/02/2006	03/03/2006	4/03/2006	14	30	44	2
25/09/2006	45	Y	05/08/2006	5	Y	N	Y	Y	Y	Y	Y	15/08/2006	23/09/2006	25/09/2006	10	41	51	1
13/02/2006	28	Y	15/05/2005	5	Y	Y	Y	Y	Y	N	Y	18/05/2005	12/02/2006	13/02/2006	3	271	274	1
10/11/2006	38	Y	12/10/2006	5	Y	Y	Y	Y	Y	Y	Y	03/11/2006	09/11/2006	10/11/2006	21	8	29	2
19/11/2006	25	Y	12/10/2006	5	Y	Y	Y	Y	Y	Y	Y	17/11/2006	18/11/2006	19/11/2006	35	3	38	1
15/11/2006	22	Y	10/10/2005	2	Y	Y	Y	Y	Y	Y	Y	13/10/2005	14/11/2006	15/11/2006	3	398	401	1
15/01/2007	70	Y	15/01/2006	5	Y	Y	Y	Y	Y	Y	Y	15/03/2006	14/01/2007	15/01/2007	60	306	366	1
14/02/2007	55	Y	23/01/2007	5	Y	N	Y	N	Y	N	Y	12/02/2007	13/02/2007	14/02/2007	19	3	22	1
27/02/2006	60	Y	16/02/2005	5	Y	Y	Y	Y	Y	Y	Y	30/02/2005	25/02/2006	27/02/2006	14	363	377	2
4/03/2006	30	Y	11/02/2006	5	Y	N	Y	Y	Y	Y	Y	18/02/2006	4/03/2006	4/03/2006	7	17	24	1
11/06/2006	26	Y	7/05/2006	2	Y	N	Y	Y	Y	Y	Y	14/05/2006	10/06/2006	11/06/2006	7	28	35	1
3/05/2006	21	Y	17/04/2006	2	Y	N	Y	N	Y	Y	Y	1/05/2006	3/05/2006	3/05/2006	14	3	17	1
3/08/2006	40	Y	8/07/2006	4	Y	Y	N	Y	Y	Y	Y	1/08/2006	2/08/2006	3/08/2006	23	3	26	2
3/08/2006	30	Y	29/06/2006	5	Y	N	N	Y	Y	Y	Y	2/08/2006	3/08/2006	3/08/2006	33	2	35	1
14/08/2006	38	Y	23/07/2006	5	Y	N	Y	Y	Y	Y	Y	13/08/2006	13/08/2006	14/08/2006	20	2	22	2
17/08/2006	35	Y	20/07/2006	4	N	NA	Y	Y	Y	Y	N	15/08/2006	16/08/2006	17/08/2006	25	3	28	2
24/08/2006	19	Y	21/05/2006	3	Y	N	Y	Y	Y	Y	Y	28/05/2006	23/08/2006	24/08/2006	7	87	94	1
14/08/2006	45	Y	21/07/2006	5	N	NA	N	N	Y	Y	N	29/07/2006	13/08/2006	14/08/2006	8	16	24	2
10/10/2006	22	Y	30/05/2006	2	Y	N	Y	Y	Y	N	Y	15/06/2006	10/10/2006	10/10/2006	15	116	131	2
15/11/2006	28	Y	17/10/2006	5	Y	N	Y	Y	Y	Y	Y	11/11/2006	13/11/2006	15/11/2006	24	5	29	1
17/12/2006	50	Y	20/11/2006	2	Y	N	Y	Y	Y	Y	Y	16/12/2006	16/12/2006	17/12/2006	26	2	28	1
27/01/2006	30	Y	11/01/2006	2	Y	Y	Y	Y	N	Y	Y	26/01/2006	26/01/2006	27/01/2006	15	2	17	1
21/02/2006	17	Y	13/11/2005	2	N	NA	Y	Y	Y	Y	N	20/02/2006	21/02/2006	21/02/2006	102	2	104	1
18/03/2006	60	Y	15/08/2005	5	Y	N	Y	Y	Y	Y	Y	15/09/2005	17/03/2006	18/03/2006	30	189	219	1
18/03/2006	19	Y	01/05/2005	2	Y	Y	Y	Y	N	Y	Y	17/03/2006	18/03/2006	18/03/2006	321	2	323	1
10/04/2006	65	Y	30/02/2006	2	Y	N	Y	Y	Y	Y	Y	09/04/2006	10/04/2006	10/04/2006	39	2	41	1
03/05/2006	30	Y	10/05/2006	5	N	NA	Y	N	Y	Y	Y	30/05/2006	30/05/2006	03/05/2006	20	1	21	1
4/06/2006	24	Y	15/03/2006	5	Y	N	Y	Y	N	N	Y	17/03/2006	3/06/2006	4/06/2006	2	78	80	2
04/06/2006	25	Y	18/05/2006	5	Y	N	N	Y	Y	Y	Y	20/05/2006	2/06/2006	04/06/2006	2	15	17	2
24/06/2006	30	Y	27/04/2006	2	Y	Y	Y	Y	Y	Y	Y	12/05/2006	20/06/2006	24/06/2006	15	43	58	1
16/07/2006	27	Y	26/06/2006	3	N	NA	N	N	Y	N	N	13/07/2006	14/07/2006	16/07/2006	17	4	21	1
1/07/2006	25	Y	5/06/2006	2	Y	N	Y	Y	Y	Y	Y	25/06/2006	30/06/2006	1/07/2006	20	7	27	2
27/10/2006	28	Y	29/06/2006	2	N	NA	Y	Y	Y	Y	Y	26/10/2006	26/10/2006	27/10/2006	117	2	119	1
12/11/2006	55	Y	26/9/2006	5	Y	N	Y	Y	Y	Y	Y	7/11/2006	9/11/2006	12/11/2006	41	6	47	2
15/11/2006	20	Y	19/10/2006	2	Y	Y	Y	Y	Y	Y	Y	14/11/2006	15/11/2006	15/11/2006	25	2	27	1
28/10/2006	26	Y	30/09/2006	5	Y	Y	Y	N	Y	Y	Y	24/10/2006	25/10/2006	28/10/2006	24	5	29	1
28/11/2006	66	Y	10/09/2006	5	Y	N	Y	Y	Y	Y	Y	26/11/2006	27/11/2006	28/11/2006	76	3	79	2
9/12/2006	60	Y	15/11/2006	5	Y	Y	Y	Y	Y	Y	Y	7/12/2006	8/12/2006	9/12/2006	22	3	25	1
16/2/2007	20	Y	1/07/2006	2	N	NA	Y	Y	Y	Y	Y	16/7/2006	14/2/2007	16/2/2007	15	216	231	2
18/2/2007	20	Y	21/12/2006	2	Y	N	Y	Y	N	N	Y	11/1/2007	17/2/2007	18/2/2007	25	38	63	1
11/2/2007	18	Y	13/01/2007	2	N	NA	N	N	Y	Y	Y	15/1/2007	10/2/2007	11/2/2007	2	27	29	2
27/2/2007	25	Y	05/03/2005	2	Y	N	Y	Y	Y	N	Y	20/3/2005	26/2/2007	27/2/2007	15	708	723	1
18/11/2006	36	Y	12/08/2006	2	Y	N	Y	N	Y	Y	Y	14/09/2006	17/11/2006	18/11/2006	32	65	97	2
28/11/2006	48	Y	1/08/2006	5	Y	N	Y	Y	Y	Y	Y	1/09/2006	27/11/2006	28/11/2006	30	88	118	1
8/12/2006	45	Y	04/12/2006	2	N	NA	N	Y	N	Y	Y	5/12/2006	6/12/2006	8/12/2006	1	4	5	1
07/01/2007	50	Y	13/07/2006	5	Y	N	Y	Y	Y	N	Y	13/08/2006	05/01/2007	07/01/2007	30	150	180	1
30/01/2007	60	Y	10/06/2006	5	N	NA	Y	Y	Y	Y	Y	21/07/2006	29/01/2007	30/01/2007	41	195	236	2
05/02/2007	60	Y	10/03/2006	2	Y	Y	Y	Y	Y	Y	Y	10/05/2006	04/02/2007	05/02/2007	60	271	331	2
20/02/2007	15	Y	28/11/2006	2	N	NA	N	N	N	N	Y	17/02/2007	19/02/2007	20/02/2007	84	4	88	1
					Y= Yes	Y= Yes	Y= Yes	Y= Yes	Y= Yes	Y= Yes	Y= Yes
					N= No	N= No	N= No	N= No	N= No	N= No	N= No
						NA= Not applicable
		Y = yes
		N= No
				1=Health post														1= Sputum smear positive pulmonary TB
				2= health center
				3= Public hospital														2= Sputum smear negative pulømonary TB
				4 and 5 private health facilities
