# Supplementary material for: Applying tuberculosis management time to measure the tuberculosis infectious pool at a local level in Ethiopia
Source: Infect Dis Poverty. 2017 Nov 15;6:156. doi: 10.1186/s40249-017-0371-6 (PMC5686949; doi:10.1186/s40249-017-0371-6)
Supplement: Supplementary file 3 — Data set used for the article. The data set consists of 72 retreatment pulmonary TB cases included in the study and the variables used in this article. (XLS 53 kb) [file 40249_2017_371_MOESM3_ESM.xls]

## Sheet: S2 File
Date pateint enrolled in the study ( The date is written in Ehiopian calender)	Age	Cough present	When the cough/TB suggestive symptoms started	Sputum present	Blood in the sputum	Chest pain present	Fever present	Loss of body weight present	Night sweat present	Loss of appitite present	The first date the patient examined for the current disease at health facility	DateTB has detected	Date the patient began anti-TB treatment	Time interval from onset of cough /TB suggestive symptoms until first visit to a formal health provider ( number of days)	Time interval after being examined by formal health care provider untill TB diagnosed (number of days)	Time interval from TB diagnosed until start of anti-TB treatment ( number of days)	Time interval from onset of cough/TB suggestive symptoms until anti-TB treatment began (number of days)	TB category	The date the previous treatment completed for relapse cases	The date the retreatment started for relapse cases	Time interval from initiation of the previous treatment until treatment failed (for treatment failure cases)	The date the retreatment started (for treatment failure cases)	Time interval from initiation of the previous treatment until defaulted (for treatment after default cases )	Date the treatment defaulted	The date the retreatment started ( for treatment after default cases )	Time interval from default until retreatment started (for treatment after default cases )
06/03/2006	23	Y	23/01/2006	Y	N	Y	Y	Y	Y	Y	1/03/2006	03/03/2006	06/03/2006	38	2	3	43	1	21/08/1997	06/03/2006
04/10/2006	46	Y	14/0/2006	Y	N	Y	N	Y	Y	Y	23/04/2006	26/04/2006	28/04/2006	39	3	2	44	3					83	21/07/2006	04/10/2006	73
06/10/2006	40	Y	28/04/2006	Y	N	N	Y	Y	N	Y	20/05/2006	22/05/2006	24/5/2006	22	2	2	26	3					61	25/07/2006	06/10/2006	71
22/07/2006	31	Y	03/07/2006	Y	N	Y	Y	Y	Y	Y	14/07/2006	18/07/2006	22/07/2006	11	4	4	19	1	30/12/1997	22/07/2006
06/06/2006	50	Y	28/05/2006	Y	N	Y	Y	Y	N	Y	3/06/2006	5/06/2006	6/06/2006	5	2	1	8	1	17/01/2006	6/06/2006
20/02/2006	25	Y	28/01/2006	N	NA	Y	Y	Y	Y	Y	17/02/2006	19/02/2006	20/02/2006	19	2	1	22	1	28/11/1999	20/02/2006
01/06/2006	45	Y	22/01/2006	Y	N	N	Y	Y	N	Y	14/02/2006	15/02/2006	17/2/2006	22	1	2	25	3					39	26/3/2006	01/06/2006	65
28/01/2007	45	Y	23/01/2007	Y	Y	Y	N	N	N	Y	27/01/2007	28/01/2007	28/01/2007	4	1	0	5	1	15/06/1991	28/01/2007
28/01/2007	35	Y	5/13/2006	Y	N	Y	Y	Y	N	Y	26/01/2007	27/01/2007	28/01/2007	26	1	1	28	1	15/06/2002	28/01/2007
18/02/2007	30	Y	18/01/2007	Y	Y	N	Y	Y	Y	Y	17/02/2007	18/02/2007	18/02/2007	29	1	0	30	1	30/01/2006	18/02/2007
04/06/2006	40	Y	12/05/2006	Y	N	Y	N	Y	Y	Y	26/05/2006	3/06/2006	04/06/2006	14	7	1	23	1	05/07/1996	4/06/2006
02/07/2006	30	Y	18/06/2006	N	NA	N	N	Y	N	N	30/06/2006	02/07/2006	02/07/2006	12	2	0	14	1	02/07/2005	02/07/2006
02/11/2006	37	Y	28/04/2006	Y	N	N	N	Y	Y	N	28/10/2006	02/11/2006	02/11/2006	180	4	0	184	1	02/04/2000	02/11/2006
23/03/2006	35	Y	30/02/2006	Y	N	Y	Y	Y	Y	Y	18/03/2006	20/03/2006	23/03/2006	18	2	3	23	1	29/09/2004	23/03/2006
18/03/2006	38	Y	04/06/2005	N	NA	Y	Y	Y	Y	Y	09/10/2005	10/10/2005	10/10/2005	125	1	0	126	2			163	18/03/2006
23/03/2006	25	Y	18/3/2005	Y	Y	Y	Y	Y	Y	Y	07/10/2005	08/10/2005	10/10/2005	229	1	2	232	2			168	23/03/2006
06/03/2006	27	Y	20/10/2005	N	NA	Y	N	N	N	Y	06/11/2005	21/11/2005	24/11/2005	16	5	3	24	3					45	04/1/2006	06/03/2006	63
21/04/2006	15	Y	5/09/2005	Y	N	N	N	Y	Y	N	18/09/2005	27/10/2005	28/10/2005	43	9	1	53	2			178	21/04/2006
02/11/2006	33	Y	29/08/2006	Y	Y	Y	Y	Y	Y	Y	29/10/2006	01/11/2006	02/11/2006	60	2	1	63	1	05/03/2004	02/11/2006
05/04/2006	46	Y	04/13/2005	Y	Y	Y	Y	Y	N	Y	02/04/2006	04/04/2006	05/04/2006	93	2	1	96	1	26/10/2005	05/04/2006
22/12/2006	45	Y	23/09/2006	Y	Y	Y	Y	Y	Y	Y	20/12/2006	21/12/2006	22/12/2006	87	1	1	89	1	15/02/2001	22/12/2006
26/01/2007	30	Y	05/13/2006	N	NA	Y	Y	Y	Y	Y	16/01/2007	18/01/2007	26/01/2007	16	2	8	26	1	19/06/2005	26/1/2007
29/01/2006	40	Y	24/11/2005	Y	N	N	Y	Y	Y	N	27/01/2006	28/01/2006	29/01/2006	68	1	1	70	1	22/08/2005	29/01/2006
16/03/2006	20	Y	22/02/2006	Y	N	Y	Y	N	Y	Y	12/03/2006	14/03/2006	16/03/2006	20	2	2	24	1	261/0/2005	16/03/2006
19/09/2006	40	Y	05/07/2005	N	NA	Y	Y	Y	Y	Y	30/07/2006	2/08/2006	19/09/2006	390	2	47	439	1	10/01/2006	19/09/2006
20/10/2006	62	Y	20/04/2006	N	NA	Y	Y	Y	N	Y	17/05/2006	19/05/2006	20/05/2006	27	2	1	30	2			150	20/10/2006
08/09/2006	25	Y	06/03/2006	Y	N	Y	Y	Y	Y	Y	15/04/2006	17/04/2006	18/04/2006	39	2	1	42	3					71	29/06/2006	08/09/2006	70
12/10/2006	48	Y	24/07/2006	Y	N	Y	Y	Y	Y	Y	09/10/2006	11/10/2006	12/10/2006	75	2	1	78	1	15/06/2004	12/10/2006
09/12/2006	30	Y	29/10/2006	Y	Y	Y	Y	Y	Y	Y	06/12/2006	08/12/2006	09/12/2006	37	2	1	40	1	6/02/2006	9/12/2006
15/12/2006	55	Y	28/10/2006	Y	Y	Y	Y	N	Y	Y	13/12/2006	14/12/2006	15/12/2006	45	1	1	47	1	27/02/2006	15/12/2006
04/02/2007	40	Y	05/02/2004	Y	Y	Y	Y	Y	Y	Y	02/02/2007	03/02/2007	04/02/2007	1092	2	1	1095	1	15/06/2002	04/02/2007
24/06/2006	23	Y	7/06/2006	Y	N	Y	Y	Y	Y	Y	19/06/2006	21/06/2006	24/06/2006	12	2	3	17	1	20/01/2006	24/06/2006
10/11/2006	26	Y	24/10/2006	Y	N	Y	N	Y	Y	Y	08/11/2006	10/11/2006	10/11/2006	14	2	0	16	1	01/08/2006	10/11/2006
26/01/2007	50	Y	26/08/2006	Y	N	Y	Y	Y	Y	Y	23/1/2007	24/1/2007	26/1/2007	152	1	2	155	1	01/06/2004	26/01/2007
02/02/2006	28	Y	14/12/2005	Y	Y	Y	Y	Y	Y	Y	30/01/2006	01/02/2006	02/02/2006	51	1	1	53	1	16/09/2005	02/02/2006
04/04/2006	20	Y	07/03/2006	Y	N	Y	N	N	N	Y	02/04/2006	03/04/2006	04/04/2006	25	1	1	27	1	24/03/2006	04/04/2006
14/06/2006	25	Y	11/05/2006	Y	N	N	Y	Y	Y	Y	12/06/2006	13/06/2006	14/06/2006	31	1	1	33	1	16/06/2004	14/06/2006
25/11/2006	37	Y	12/11/2006	N	NA	Y	Y	Y	Y	Y	23/11/2006	24/11/2006	25/11/2006	11	1	1	13	1	15/09/2002	25/11/2006
28/01/2006	38	Y	24/10/2005	Y	Y	Y	Y	Y	Y	Y	27/01/2006	28/01/2006	29/01/2006	98	1	1	100	1	22/08/2005	29/01/2006
29/02/2006	46	Y	15/07/2005	Y	N	Y	Y	Y	Y	Y	06/08/2005	08/08/2005	09/08/2005	21	2	1	24	2			201	29/02/2006
29/05/2006	65	Y	09/02/2006	Y	N	N	N	Y	Y	Y	14/02/2006	25/05/2006	29/05/2006	5	101	4	120	1	10/01/1998	29/05/2006
27/06/2006	68	Y	20/10/2005	Y	Y	Y	Y	Y	Y	N	01/03/2006	02/03/2006	03/03/2006	136	1	1	138	3					82	25/4/2006	28/06/2006	63
02/08/2006	40	Y	29/10/2005	Y	N	Y	N	Y	Y	N	10/02/2006	22/02/2006	23/02/2006	106	12	1	119	2			159	02/08/2006
28/06/2006	70	Y	10/10/2005	Y	N	N	N	Y	Y	Y	17/10/2005	27/06/2006	28/06/2006	7	255	1	263	1	05/04/2004	28/06/2006
28/09/2006	28	Y	09/07/2006	Y	Y	Y	Y	Y	Y	Y	30/08/2006	21/09/2006	28/09/2006	51	21	7	79	1	23/02/2005	28/09/2006
26/09/2006	29	Y	12/07/2006	Y	N	Y	Y	Y	Y	Y	07/08/2006	26/09/2006	27/09/2006	25	49	1	75	1	27/08/2000	27/09/2006
28/09/2006	40	Y	28/07/2005	Y	N	Y	Y	Y	Y	Y	28/08/2005	01/04/2006	12/04/2006	30	218	11	259	2			166	28/09/2006
19/10/2006	62	Y	30/09/2006	N	NA	N	N	N	Y	Y	18/10/2006	19/10/2006	20/10/2006	18	1	1	20	1	15/12/2004	20/10/2006
25/10/2006	55	Y	14/06/2006	Y	N	N	N	Y	Y	Y	30/06/2006	24/10/2006	25/10/2006	16	114	1	131	1	12/07/2005	25/10/2006
05/13/2006	25	Y	30/11/2006	Y	Y	N	N	Y	Y	Y	03/13/2006	04/13/2006	05/13/2006	33	1	1	35	1	12/07/2005	05/13/2006
03/13/2006	45	Y	01/11/2006	Y	Y	Y	N	Y	Y	Y	30/12/2006	02/13/2006	03/13/2006	59	2	1	62	1	05/06/2004	03/13/2006
04/02/2007	40	Y	16/07/2006	Y	N	Y	N	Y	Y	Y	01/09/2006	12/09/2006	13/09/2006	45	11	1	57	3					77	30/11/2006	04/02/2007	69
12/02/2007	30	Y	30/01/2007	Y	N	Y	N	Y	N	Y	11/02/2007	12/02/2007	12/02/2007	11	1	0	12	1	15/07/2006	12/02/2007
28/08/2006	40	Y	14/04/2006	Y	N	Y	Y	Y	Y	Y	10/08/2006	26/08/2006	28/08/2006	116	16	2	134	1	25/08/2005	28/08/2006
24/07/2006	27	Y	14/04/2006	Y	Y	N	Y	Y	Y	Y	22/07/2006	24/07/2006	25/07/2006	98	2	1	101	1	20/11/2005	25/07/2006
18/06/2006	28	Y	5/03/2006	Y	N	N	Y	Y	Y	N	2/04/2006	2/06/2006	18/06/2006	27	60	16	103	1	15/06/2005	18/06/2006
22/12/2006	30	Y	26/09/2004	Y	Y	Y	Y	Y	Y	Y	21/05/2006	23/05/2006	23/05/2006	240	2	0	242	2			209	22/12/2006
04/02/2006	32	Y	07/11/2006	Y	N	Y	N	Y	N	Y	07/12/2006	03/02/2006	04/02/2006	30	61	1	92	1	21/01/2005	04/02/2006
14/11/2006	34	Y	25/03/2006	Y	N	Y	Y	Y	Y	N	22/06/2006	24/06/2006	26/06/2006	117	2	2	121	3					63	29/08/2006	14/11/2006	75
19/11/2006	50	Y	22/08/2006	Y	N	Y	Y	Y	Y	Y	15/11/2006	18/11/2006	19/11/2006	83	3	1	87	1	29/03/2006	19/11/2006
21/04/2006	19	Y	15/07/2005	N	NA	Y	Y	N	N	Y	22/04/2006	24/04/2006	26/04/2006	282	2	2	286	1	06/01/2002	26/04/2006
16/05/2006	35	Y	01/03/2006	Y	N	Y	Y	Y	Y	Y	12/04/2006	13/05/2006	16/05/2006	41	31	3	75	1	01/02/2005	16/05/2006
18/03/2006	16	Y	08/03/2006	Y	Y	Y	N	N	N	N	15/03/2006	18/03/2006	18/03/2006	7	3	0	10	1	15/06/2005	18/03/2006
20/10/2006	17	Y	15/07/2006	Y	Y	N	N	Y	Y	Y	14/09/2006	18/10/2006	20/10/2006	59	34	2	95	1	07/10/2004	20/10/2006
02/08/2006	53	Y	16/06/2006	Y	Y	Y	N	Y	N	Y	12/07/2006	1/08/2006	2/08/2006	26	19	1	46	1	01/02/2005	2/08/2006
30/02/2006	35	Y	01/07/2005	Y	Y	Y	Y	Y	Y	Y	28/02/2006	29/02/2006	30/02/2006	242	1	1	244	1	29/06/2004	30/02/2006
05/02/2007	65	Y	30/12/2006	Y	N	Y	Y	Y	Y	N	02/02/2007	3/02/2007	5/02/2007	37	1	2	40	1	13/02/2006	5/02/2007
07/06/2006	28	Y	02/04/2006	Y	N	Y	Y	Y	Y	Y	18/04/2006	6/06/2006	7/06/2006	16	48	1	65	1	02/01/2006	7/06/2006
20/06/2006	40	Y	03/05/2006	Y	Y	Y	Y	Y	Y	Y	21/05/2006	19/06/2006	20/06/2006	18	28	1	47	1	21/01/2006	20/06/2006
26/11/2006	20	Y	11/05/2006	Y	N	Y	N	Y	Y	Y	09/07/2006	11/07/2006	12/07/2006	58	2	1	61	2			134	26/11/2006
04/13/2006	45	Y	16/11/2006	Y	Y	Y	Y	Y	N	Y	01/12/2006	03/13/2006	04/13/2006	15	32	1	48	1	01/02/2002	04/13/2006
16/04/2006	25	Y	28/08/2005	N	NA	Y	Y	Y	Y	Y	13/11/2005	15/11/2005	16/11/2005	75	2	1	77	2			155	16/04/2006
